# Supplementary material for: Cellular Growth Arrest and Persistence from Enzyme Saturation
Source: PLoS Comput Biol. 2016 Mar 24;12(3):e1004825. doi: 10.1371/journal.pcbi.1004825 (PMC4820279; doi:10.1371/journal.pcbi.1004825)
Supplement: S1 Data — (XLSX) [file pcbi.1004825.s016.xlsx]

## Sheet: Genes
Uniprot ID (K-12 MG1655)	Uniprot ID (B REL606)	Gene Name	Protein Name	K-12 MG1655 Length (AA)	B REL606 Length (AA)	Amino Acid Alignment Score	Regulatory Region Alignment Score	Probability of RR Score ≥ Random	AA Strain Differences (K-12 MG1655 -> B REL606)
Lactose Degradation
sp|P07464|THGA_ECOLI	tr|C6UB26|C6UB26_ECOBR	lacA	Galactoside O-acetyltransferase	203	203	99	100	1	R10 -> K
sp|P03023|LACI_ECOLI	tr|C6UB29|C6UB29_ECOBR	lacI	Lactose operon repressor	360	360	100	15	0.998
sp|P03023|LACI_ECOLI	tr|C6UB29|C6UB29_ECOBR	lacI	Lactose operon repressor (second regulatory region)	360	360	100	14	0.872
sp|P02920|LACY_ECOLI	tr|C6UB27|C6UB27_ECOBR	lacY	Lactose permease	417	417	100	100	1
sp|P00722|BGAL_ECOLI	tr|C6UB28|C6UB28_ECOBR	lacZ	Beta-galactosidase	1024	1024	100	100	1
Glucose Degradation (Glycolysis)
sp|P0A6P9|ENO_ECOLI	tr|C6UCQ3|C6UCQ3_ECOBR	eno	Enolase	432	432	100	19	0.839
sp|P0A6T1|G6PI_ECOLI	tr|C6UJP9|C6UJP9_ECOBR	pgi	Glucose-6-phosphate isomerase	549	549	100	13	0.754
sp|P0A799|PGK_ECOLI	tr|C6UDF5|C6UDF5_ECOBR	pgk	Phosphoglycerate kinase	387	387	100	5	0.64
sp|P0A799|PGK_ECOLI	tr|C6UDF5|C6UDF5_ECOBR	pgk	Phosphoglycerate kinase (second regulatory region)	387	387	100	33	0.768
sp|P23538|PPSA_ECOLI	tr|C6UIP1|C6UIP1_ECOBR	ppsA	Phosphoenolpyruvate synthase	792	792	99	4	0.524	V614 -> I
sp|P21599|KPYK2_ECOLI	tr|C6UJU4|C6UJU4_ECOBR	pykA	Pyruvate kinase II	480	480	100	6	0.163
sp|P0AD61|KPYK1_ECOLI	tr|C6UIL6|C6UIL6_ECOBR	pykF	Pyruvate kinase I	470	470	100	4	0.811
sp|P0A858|TPIS_ECOLI	tr|C6UJF7|C6UJF7_ECOBR	tpiA	Triosephosphate isomerase	255	255	100	8	0.31
sp|P21829|YBHA_ECOLI	tr|C6UDD1|C6UDD1_ECOBR	ybhA	Pyridoxal phosphate phosphatase YbhA	272	272	100	14	0.768
sp|P21437|GLPX2_ECOLI	tr|C6UDF9|C6UDF9_ECOBR	yggF	Fructose-1,6-bisphosphatase 2 class 2	321	321	100	100	1
sp|P37689|GPMI_ECOLI	tr|C6UHD0|C6UHD0_ECOBR	gpmM	2,3-bisphosphoglycerate-independent phosphoglycerate mutase	514	514	99	8	0.845	L2 -> S, E482 -> A
sp|P0AB71|ALF_ECOLI	tr|C6UDF4|C6UDF4_ECOBR	fbaA	Fructose-bisphosphate aldolase class 2	359	359	100	5	0.64
sp|P0AB71|ALF_ECOLI	tr|C6UDF4|C6UDF4_ECOBR	fbaA	Fructose-bisphosphate aldolase class 2 (second regulatory region)	359	359	100	33	0.768
sp|P0A991|ALF1_ECOLI	tr|C6UKS1|C6UKS1_ECOBR	fbaB	Fructose-bisphosphate aldolase class 1	350	350	100	5	0.373
sp|P0A993|F16PA_ECOLI	tr|C6UL10|C6UL10_ECOBR	fbp	Fructose-1,6-bisphosphatase class 1	332	332	100	16	0.904
sp|P0A9B2|G3P1_ECOLI	tr|C6UJ93|C6UJ93_ECOBR	gapA	Glyceraldehyde-3-phosphate dehydrogenase A	331	331	100	3	0.207
sp|P0A9C9|GLPX_ECOLI	tr|C6UJG3|C6UJG3_ECOBR	glpX	Fructose-1,6-bisphosphatase 1 class 2	336	336	99	100	1	E244 -> D, G270 -> D
sp|P62707|GPMA_ECOLI	tr|C6UDC0|C6UDC0_ECOBR	gpmA	2,3-bisphosphoglycerate-dependent phosphoglycerate mutase	250	250	100	5	0.191
sp|P0A796|PFKA_ECOLI	tr|C6UJ19|C6UJ19_ECOBR	pfkA	ATP-dependent 6-phosphofructokinase isozyme 1	320	320	100	6	0.442
sp|P06999|PFKB_ECOLI	tr|C6UJ38|C6UJ38_ECOBR	pfkB	ATP-dependent 6-phosphofructokinase isozyme 2	309	309	100	7	0.709
sp|P00634|PPB_ECOLI	tr|C6UBJ5|C6UBJ5_ECOBR	phoA	Alkaline phosphatase	471	471	98	10	0.55	T23 -> A, K210 -> R, S267 -> A, E381 -> D
Galactose Degradation (Leloir Pathway)
sp|P09147|GALE_ECOLI	tr|C6UDC4|C6UDC4_ECOBR	galE	UDP-glucose 4-epimerase	338	338	100	9	0.018
sp|P0A6T3|GAL1_ECOLI	tr|C6UDC2|C6UDC2_ECOBR	galK	Galactokinase	382	382	100	9	0.018
sp|P0A9C3|GALM_ECOLI	tr|C6UDC1|C6UDC1_ECOBR	galM	Aldose 1-epimerase	346	346	100	9	0.018
sp|P09148|GAL7_ECOLI	tr|C6UDC3|C6UDC3_ECOBR	galT	Galactose-1-phosphate uridylyltransferase	348	348	99	9	0.018	R252 -> H
sp|P0AEP3|GALU_ECOLI	tr|C6UGA1|C6UGA1_ECOBR	galU	UTP-glucose-1-phosphate uridylyltransferase	302	302	100	5	0
Other Downstream / Related Proteins
sp|P19926|AGP_ECOLI	tr|C6UFB3|C6UFB3_ECOBR	agp	Glucose-1-phosphatase	413	413	98	5	0.62	A7 -> T, A9 -> T, Y105 -> D, Q163 -> K, D396 -> N
sp|P62517|OPGH_ECOLI	tr|C6UFF4|C6UFF4_ECOBR	opgH	Glucans biosynthesis glucosyltransferase H	847	847	100	7	0.936
sp|P06720|AGAL_ECOLI	tr|C6UKB6|C6UKB6_ECOBR	melA	Alpha-galactosidase	451	451	98	3	0.173	S3 -> T, E77 -> Q, E231 -> D, K315 -> N
sp|P0AAG8|MGLA_ECOLI	tr|C6ULG3|C6ULG3_ECOBR	mglA	Galactose/methyl galactoside import ATP-binding protein MglA	506	506	99	22	0.851	G148 -> S
sp|P0AAG8|MGLA_ECOLI	tr|C6ULG3|C6ULG3_ECOBR	mglA	ATP-binding protein MglA (second regulatory region)	506	506	99	7	0.821	G148 -> S
sp|P0AEE5|DGAL_ECOLI	tr|C6ULG4|C6ULG4_ECOBR	mglB	D-galactose-binding periplasmic protein	332	332	100	7	0.821
sp|P23200|MGLC_ECOLI	tr|C6ULG2|C6ULG2_ECOBR	mglC	Galactoside transport system permease protein MglC	336	336	100	22	0.851
sp|P23200|MGLC_ECOLI	tr|C6ULG2|C6ULG2_ECOBR	mglC	Galactoside permease protein MglC (second regulatory region)	336	336	100	7	0.821
sp|P0A6U3|MNMG_ECOLI	tr|C6UI62|C6UI62_ECOBR	mnmG	tRNA uridine 5-carboxymethylaminomethyl modification enzyme	629	629	99	18	0.856	Q44 -> L
sp|P31677|OTSA_ECOLI	tr|C6UJY4|C6UJY4_ECOBR	otsA	Alpha,alpha-trehalose-phosphate synthase [UDP-forming]	474	474	100	9	0.463
sp|P31678|OTSB_ECOLI	tr|C6UJY5|C6UJY5_ECOBR	otsB	Trehalose-6-phosphate phosphatase	266	266	100	9	0.463
sp|P36938|PGM_ECOLI	tr|C6UD58|C6UD58_ECOBR	pgm	Phosphoglucomutase	546	546	99	8	0.685	V208 -> M
sp|P69786|PTGCB_ECOLI	tr|C6UFK5|C6UFK5_ECOBR	ptsG	PTS system glucose-specific EIICB component	477	477	100	3	0.115
sp|P0ACJ8|CRP_ECOLI	tr|C6UFV7|C6UFV7_ECOBR	crp	cAMP-activated global transcriptional regulator CRP	210	210	100	5	0.632
sp|P02925|RBSB_ECOLI	tr|C6UI74|C6UI74_ECOBR	rbsB	D-ribose-binding periplasmic protein	296	296	99	8	0.634	I192 -> T
sp|P37744|RMLA1_ECOLI	tr|C6UKJ2|C6UKJ2_ECOBR	rfbA	Glucose-1-phosphate thymidylyltransferase 1	293	292	94	5	0.759	M3 -> T, E98 -> D, K153 -> N, Q185 -> E, L208 -> M, F259 -> Y, V266 -> A, R270 -> K, K271 -> V, V274 -> E, I277 -> K, N280 -> A, Y286 -> L, T289 -> I, D291 -> G, S292 -> Y, N293 -> -
sp|P61887|RMLA2_ECOLI	tr|C6UIA3|C6UIA3_ECOBR	rffH	Glucose-1-phosphate thymidylyltransferase 2	293	293	100	10	0.941
sp|P31675|SETA_ECOLI	tr|C6UM34|C6UM34_ECOBR	setA	Sugar efflux transporter A	392	392	98	100	1	F300 -> L, N302 -> H, M305 -> L, V381 -> I
sp|P33026|SETB_ECOLI	tr|C6ULI4|C6ULI4_ECOBR	setB	Sugar efflux transporter B	393	393	99	5	0.785	R198 -> Q
sp|P13482|TREA_ECOLI	tr|C6UG63|C6UG63_ECOBR	treA	Periplasmic trehalase	565	565	100	3	0.201
sp|P76373|UDG_ECOLI	tr|C6UK46|C6UK46_ECOBR	ugd	UDP-glucose 6-dehydrogenase	388	388	99	7	0.739	M185 -> T
sp|P75792|SUPH_ECOLI	tr|C6UDY5|C6UDY5_ECOBR	ybiV	Sugar phosphatase YbiV	271	271	100	100	1
sp|P0A8Y3|YIHX_ECOLI	tr|C6UIY9|C6UIY9_ECOBR	yihX	Alpha-D-glucose-1-phosphate phosphatase YihX	199	199	99	26	0.987	E51 -> K
sp|P77247|YNIC_ECOLI	tr|C6UJ42|C6UJ42_ECOBR	yniC	2-deoxyglucose-6-phosphate phosphatase	222	222	100	20	0.983
sp|P69783|PTGA_ECOLI	tr|C6UMR6|C6UMR6_ECOBR	crr	Glucose-specific phosphotransferase enzyme IIA component	169	169	100	19	0.244
sp|P0AC53|G6PD_ECOLI	tr|C6UJU2|C6UJU2_ECOBR	zwf	Glucose-6-phosphate 1-dehydrogenase	491	491	99	3	0.288	S100 -> N
sp|P0AEP1|GALP_ECOLI	tr|C6UDH1|C6UDH1_ECOBR	galP	Galactose-proton symporter	464	464	100	3	0.423
sp|P03024|GALR_ECOLI	tr|C6UCW3|C6UCW3_ECOBR	galR	HTH-type transcriptional regulator GalR	343	343	99	6	0.432	V65 -> I
sp|P25748|GALS_ECOLI	tr|C6ULG5|C6ULG5_ECOBR	galS	HTH-type transcriptional regulator GalS	346	346	99	9	0.656	A216 -> T
sp|P15877|DHG_ECOLI	tr|C6UM85|C6UM85_ECOBR	gcd	Quinoprotein glucose dehydrogenase	796	796	99	100	1	G133 -> S
sp|P0A6V1|GLGC_ECOLI	tr|C6UGG1|C6UGG1_ECOBR	glgC	Glucose-1-phosphate adenylyltransferase	431	438	100	100	1	amino terminal ------- -> MIKKELV
sp|P19642|PTOCB_ECOLI	tr|C6UIG1|C6UIG1_ECOBR	malX	PTS system maltose- and glucose-specific EIICB component	530	530	99	9	0.764	I51 -> L, I103 -> V, A127 -> T, F222 -> L, V413 -> I
sp|P25740|RFAG_ECOLI	tr|C6UHE7|C6UHE7_ECOBR	waaG	Lipopolysaccharide glucosyltransferase I	374	374	90	9	0.473	37 non-identical AA
sp|P27128|RFAI_ECOLI	tr|C6UHE5|C6UHE5_ECOBR	waaO	UDP-D-glucose:(glucosyl)LPS α-1,3-glucosyltransferase	339	338	50	9	0.473	169 non-identical AA

## Sheet: Regulatory Sequences
Regulatory Unit	K-12 MG1655 Coordinate 1	K-12 MG1655 Coordinate 2	B REL606 Coordinate 1	B REL606 Coordinate 2	K-12 MG1655 Sequence Length	B REL606 Sequence Length	Alignment Score	Probability of Score ≥ Random	Notes
galETKM	790307	791539	772684	772945	1233	262	9	0.018	Sequence size difference arises from intragenic TSS annotation in K-12 MG1655 that increases apparent size of regulatory region
galU	1290478	1290680	1291049	1291251	203	203	5	0
lacZYA	365146	365651	338439	338985	506	547	100	1
lacI operon 1	366734	366811	340066	340143	78	78	15	0.998
lacI operon 2	367644	367835	341090	341167	192	78	14	0.872
eno	2905963	2906174	2796869	2796957	212	89	19	0.839	Sequence size difference arises from intragenic TSS annotation in K-12 MG1655 that increases apparent size of regulatory region
pgi	4231639	4231781	4212164	4212689	143	526	13	0.754
pgk fbaA operon 1	3071713	3071998	2959442	2959727	286	286	5	0.64
pgk fbaA operon 2	3070670	3070879	2958373	2958423	210	51	33	0.768
ppsA	1785136	1785469	1764380	1764713	334	334	4	0.524
pykA	1935518	1935673	1916097	1916225	156	129	6	0.163
pykF	1753163	1753722	1732408	1732965	560	558	4	0.811
tpiA	4109430	4109530	4090989	4091097	101	109	8	0.31
ybhA	797694	797809	779060	779215	116	156	14	0.768
yggF	3077352	3077666	2964610	2964665	315	56	100	1
gpmM	3783038	3783283	3725781	3726026	246	246	8	0.845
fbaB	2176586	2176803	2132693	2132950	218	258	5	0.373
fbp	4453632	4453751	4438859	4439035	120	177	16	0.904
gapA	1860488	1860795	1839658	1840000	308	343	3	0.207
glpX	4115268	4116538	4095061	4095196	1271	136	100	1	Sequence size difference arises from intragenic TSS annotation in K-12 MG1655 that increases apparent size of regulatory region
gpmA	786818	786986	768224	768426	169	203	5	0.191
pfkA	4105394	4105575	4086853	4087034	182	182	6	0.442
pfkB	1804107	1804394	1783348	1783635	288	288	7	0.709
phoA	400870	400971	369292	369393	102	102	10	0.55
agp	1064515	1064808	1081585	1081868	294	284	5	0.62
opgH (mdoH)	1108164	1108558	1123510	1123904	395	395	7	0.936
melA	4339651	4339934	4320342	4320625	284	284	3	0.173
mglAC	2237311	2237413	2190527	2190588	103	62	22	0.851
mglBAC	2238370	2238650	2191586	2191866	281	281	7	0.821
mnmG	3923656	3923767	3885994	3886373	112	380	18	0.856
otsAB	1980411	1980578	1960381	1960548	168	168	9	0.463
pgm	712025	712210	694897	695082	186	186	8	0.685
ptsG	1156797	1157092	1172143	1172438	296	296	3	0.115
crp	3483840	3484142	3413723	3414025	303	303	5	0.632
rbsB	3931207	3931374	3894970	3895158	168	189	8	0.634
rfbA	2111085	2111458	2046292	2046665	374	374	5	0.759
rffH	3965699	3965939	3929476	3929716	241	241	10	0.941
setA	77299	77621	80103	80425	323	323	100	1
setB	2261517	2261885	2214683	2215051	369	369	5	0.785
treA	1246599	1246919	1247526	1247846	321	321	3	0.201
ugd	2097637	2097886	2029615	2029863	250	249	7	0.739
ybiV	859251	859397	852580	852726	147	147	100	1
yihX	4073477	4073576	4053601	4053700	100	100	26	0.987
yniC	1807257	1807404	1786498	1786645	148	148	20	0.983
crr	2531446	2531786	2462747	2462792	341	46	19	0.244
zwf	1934338	1934676	1914890	1915228	339	339	3	0.288
galP	3085882	3086306	2973611	2974035	425	425	3	0.423
galR	2974407	2974621	2870634	2871220	215	587	6	0.432
galS	2239690	2239832	2192906	2193048	143	143	9	0.656
gcd	141225	141431	144028	144234	207	207	100	1
glgC	3571525	3571798	3504956	3505229	274	274	100	1
malX	1697204	1697379	1676374	1676549	176	176	9	0.764
waaOG	3806121	3806261	3746482	3746895	141	414	9	0.473
