# Supplementary material for: Cellular Growth Arrest and Persistence from Enzyme Saturation
Source: PLoS Comput Biol. 2016 Mar 24;12(3):e1004825. doi: 10.1371/journal.pcbi.1004825 (PMC4820279; doi:10.1371/journal.pcbi.1004825)
Supplement: S2 Data — (XML) [file pcbi.1004825.s017.xml]

<?xml version="1.0"?>
<Model>
  <Description>Model_1</Description>
  <NumberOfReactions>22</NumberOfReactions>
  <NumberOfSpecies>12</NumberOfSpecies>
  <ParametersList>
      <Parameter>
        <Id>kgr</Id>
        <Expression>400</Expression>
      </Parameter>
      <Parameter>
        <Id>km1</Id>
        <Expression>0.05</Expression>
      </Parameter>
      <Parameter>
        <Id>km2</Id>
        <Expression>0.05</Expression>
      </Parameter>
      <Parameter>
        <Id>kmdeg</Id>
        <Expression>0.0033</Expression>
      </Parameter>
      <Parameter>
        <Id>ktsn1</Id>
        <Expression>0.05</Expression>
      </Parameter>
      <Parameter>
        <Id>ktsn2</Id>
        <Expression>0.05</Expression>
      </Parameter>
      <Parameter>
        <Id>kdeg</Id>
        <Expression>0.0006</Expression>
      </Parameter>
      <Parameter>
        <Id>v1</Id>
        <Expression>7.58578</Expression>
      </Parameter>
      <Parameter>
        <Id>v1b</Id>
        <Expression>2</Expression>
      </Parameter>
      <Parameter>
        <Id>k1</Id>
        <Expression>2</Expression>
      </Parameter>
      <Parameter>
        <Id>v2</Id>
        <Expression>2</Expression>
      </Parameter>
      <Parameter>
        <Id>v2b</Id>
        <Expression>2</Expression>
      </Parameter>
      <Parameter>
        <Id>k2</Id>
        <Expression>1</Expression>
      </Parameter>
      <Parameter>
        <Id>ku</Id>
        <Expression>2</Expression>
      </Parameter>
      <Parameter>
        <Id>e1tot</Id>
        <Expression>528</Expression>
      </Parameter>
      <Parameter>
        <Id>e2tot</Id>
        <Expression>528</Expression>
      </Parameter>
      <Parameter>
        <Id>kgon</Id>
        <Expression>0.00045045</Expression>
      </Parameter>
      <Parameter>
        <Id>kgoff</Id>
        <Expression>0.0027778</Expression>
      </Parameter>
      <Parameter>
        <Id>ktox</Id>
        <Expression>1</Expression>
      </Parameter>
  </ParametersList>
      <ReactionsList>
        <Reaction>
          <Id>reaction_1</Id>
          <Type>customized</Type>
	  <PropensityFunction>km1 * gon * (ktox/(ktox + s)) * <![CDATA[(p<kgr?(p/kgr):1)]]></PropensityFunction>
          <Reactants>
            <SpeciesReference id="gon" stoichiometry="1"/>
          </Reactants>
          <Products>
            <SpeciesReference id="gon" stoichiometry="1"/>
            <SpeciesReference id="m1" stoichiometry="1"/>
          </Products>
        </Reaction>
        <Reaction>
          <Id>reaction_2</Id>
          <Type>customized</Type>
          <PropensityFunction>km2 * g2on * (ktox/(ktox + s)) * <![CDATA[(p<kgr?(p/kgr):1)]]></PropensityFunction>
          <Reactants>
            <SpeciesReference id="g2on" stoichiometry="1"/>
          </Reactants>
          <Products>
            <SpeciesReference id="g2on" stoichiometry="1"/>
            <SpeciesReference id="m2" stoichiometry="1"/>
          </Products>
        </Reaction>
        <Reaction>
          <Id>reaction_3</Id>
          <Type>customized</Type>
          <PropensityFunction>kmdeg * m1</PropensityFunction>
          <Reactants>
            <SpeciesReference id="m1" stoichiometry="1"/>
          </Reactants>
        </Reaction>
        <Reaction>
          <Id>reaction_4</Id>
          <Type>customized</Type>
          <PropensityFunction>kmdeg * m2</PropensityFunction>
          <Reactants>
            <SpeciesReference id="m2" stoichiometry="1"/>
          </Reactants>
        </Reaction>
        <Reaction>
          <Id>reaction_5</Id>
          <Type>customized</Type>
          <PropensityFunction>ktsn1 * m1</PropensityFunction>
          <Reactants>
            <SpeciesReference id="m1" stoichiometry="1"/>
          </Reactants>
          <Products>
            <SpeciesReference id="e1" stoichiometry="1"/>
	    <SpeciesReference id="m1" stoichiometry="1"/>
          </Products>
        </Reaction>
        <Reaction>
          <Id>reaction_6</Id>
          <Type>customized</Type>
          <PropensityFunction>ktsn2 * m2</PropensityFunction>
          <Reactants>
            <SpeciesReference id="m2" stoichiometry="1"/>
          </Reactants>
          <Products>
            <SpeciesReference id="m2" stoichiometry="1"/>
            <SpeciesReference id="e2" stoichiometry="1"/>
          </Products>
        </Reaction>
        <Reaction>
          <Id>reaction_7</Id>
          <Type>customized</Type>
          <PropensityFunction>kdeg * e1 * (ktox/(ktox + s)) * <![CDATA[(p<kgr?(p/kgr):1)]]></PropensityFunction>
          <Reactants>
            <SpeciesReference id="e1" stoichiometry="1"/>
          </Reactants>
        </Reaction>
        <Reaction>
          <Id>reaction_8</Id>
          <Type>customized</Type>
          <PropensityFunction>kdeg * e2 * (ktox/(ktox + s)) * <![CDATA[(p<kgr?(p/kgr):1)]]></PropensityFunction>
          <Reactants>
            <SpeciesReference id="e2" stoichiometry="1"/>
          </Reactants>
        </Reaction>
        <Reaction>
          <Id>reaction_9</Id>
          <Type>customized</Type>
          <PropensityFunction>k1 * e1w</PropensityFunction>
          <Reactants>
            <SpeciesReference id="e1w" stoichiometry="1"/>
          </Reactants>
          <Products>
            <SpeciesReference id="e1" stoichiometry="1"/>
            <SpeciesReference id="s" stoichiometry="1"/>
          </Products>
        </Reaction>
        <Reaction>
          <Id>reaction_10</Id>
          <Type>customized</Type>
          <PropensityFunction>k2 * e2s</PropensityFunction>
          <Reactants>
            <SpeciesReference id="e2s" stoichiometry="1"/>
          </Reactants>
          <Products>
            <SpeciesReference id="e2" stoichiometry="1"/>
            <SpeciesReference id="p" stoichiometry="1"/>
          </Products>
        </Reaction>
        <Reaction>
          <Id>reaction_11</Id>
          <Type>customized</Type>
          <PropensityFunction>kdeg * s * (ktox/(ktox + s)) * <![CDATA[(p<kgr?(p/kgr):1)]]></PropensityFunction>
          <Reactants>
            <SpeciesReference id="s" stoichiometry="1"/>
          </Reactants>
        </Reaction>
        <Reaction>
          <Id>reaction_12</Id>
          <Type>customized</Type>
          <PropensityFunction>v1 * e1</PropensityFunction>
          <Reactants>
            <SpeciesReference id="e1" stoichiometry="1"/>
          </Reactants>
          <Products>
            <SpeciesReference id="e1w" stoichiometry="1"/>
          </Products>
        </Reaction>
        <Reaction>
          <Id>reaction_13</Id>
          <Type>customized</Type>
          <PropensityFunction>v1b * e1w</PropensityFunction>
          <Reactants>
            <SpeciesReference id="e1w" stoichiometry="1"/>
          </Reactants>
          <Products>
            <SpeciesReference id="e1" stoichiometry="1"/>
          </Products>
        </Reaction>
        <Reaction>
          <Id>reaction_14</Id>
          <Type>customized</Type>
          <PropensityFunction>v2 * e2 * s</PropensityFunction>
          <Reactants>
            <SpeciesReference id="e2" stoichiometry="1"/>
            <SpeciesReference id="s" stoichiometry="1"/>
          </Reactants>
          <Products>
            <SpeciesReference id="e2s" stoichiometry="1"/>
          </Products>
        </Reaction>
        <Reaction>
          <Id>reaction_15</Id>
          <Type>customized</Type>
          <PropensityFunction>v2b * e2s</PropensityFunction>
          <Reactants>
            <SpeciesReference id="e2s" stoichiometry="1"/>
          </Reactants>
          <Products>
            <SpeciesReference id="e2" stoichiometry="1"/>
            <SpeciesReference id="s" stoichiometry="1"/>
          </Products>
        </Reaction>
        <Reaction>
          <Id>reaction_16</Id>
          <Type>customized</Type>
          <PropensityFunction>ku * p</PropensityFunction>
          <Reactants>
            <SpeciesReference id="p" stoichiometry="1"/>
          </Reactants>
        </Reaction>
        <Reaction>
          <Id>reaction_17</Id>
          <Type>customized</Type>
          <PropensityFunction>kdeg * e1w * (ktox/(ktox + s)) * <![CDATA[(p<kgr?(p/kgr):1)]]></PropensityFunction>
          <Reactants>
            <SpeciesReference id="e1w" stoichiometry="1"/>
          </Reactants>
        </Reaction>
        <Reaction>
          <Id>reaction_18</Id>
          <Type>customized</Type>
          <PropensityFunction>kdeg * e2s * (ktox/(ktox + s)) * <![CDATA[(p<kgr?(p/kgr):1)]]></PropensityFunction>
          <Reactants>
            <SpeciesReference id="e2s" stoichiometry="1"/>
          </Reactants>
        </Reaction>
        <Reaction>
          <Id>reaction_19</Id>
          <Type>customized</Type>
          <PropensityFunction>kgoff * gon</PropensityFunction>
          <Reactants>
            <SpeciesReference id="gon" stoichiometry="1"/>
          </Reactants>
          <Products>
            <SpeciesReference id="goff" stoichiometry="1"/>
          </Products>
        </Reaction>
        <Reaction>
          <Id>reaction_20</Id>
          <Type>customized</Type>
          <PropensityFunction>kgon * goff</PropensityFunction>
          <Reactants>
            <SpeciesReference id="goff" stoichiometry="1"/>
          </Reactants>
          <Products>
            <SpeciesReference id="gon" stoichiometry="1"/>
          </Products>
        </Reaction>
        <Reaction>
          <Id>reaction_21</Id>
          <Type>customized</Type>
          <PropensityFunction>kgoff * g2on</PropensityFunction>
          <Reactants>
            <SpeciesReference id="g2on" stoichiometry="1"/>
          </Reactants>
          <Products>
            <SpeciesReference id="g2off" stoichiometry="1"/>
          </Products>
        </Reaction>
        <Reaction>
          <Id>reaction_22</Id>
          <Type>customized</Type>
          <PropensityFunction>kgon * g2off</PropensityFunction>
          <Reactants>
            <SpeciesReference id="g2off" stoichiometry="1"/>
          </Reactants>
          <Products>
            <SpeciesReference id="g2on" stoichiometry="1"/>
          </Products>
        </Reaction>
      </ReactionsList>
      <SpeciesList>
        <Species>
          <Id>m1</Id>
          <InitialPopulation>1.10195e-08</InitialPopulation>
        </Species>
        <Species>
          <Id>m2</Id>
          <InitialPopulation>1.10195e-08</InitialPopulation>
        </Species>
        <Species>
          <Id>e1</Id>
          <InitialPopulation>267.628</InitialPopulation>
        </Species>
        <Species>
          <Id>e2</Id>
          <InitialPopulation>6.0583e-06</InitialPopulation>
        </Species>
        <Species>
          <Id>s</Id>
          <InitialPopulation>1.91928e+08</InitialPopulation>
        </Species>
        <Species>
          <Id>p</Id>
          <InitialPopulation>387.585</InitialPopulation>
        </Species>
        <Species>
          <Id>e1w</Id>
          <InitialPopulation>507.542</InitialPopulation>
        </Species>
        <Species>
          <Id>e2s</Id>
          <InitialPopulation>775.171</InitialPopulation>
        </Species>
        <Species>
          <Id>goff</Id>
          <InitialPopulation>1</InitialPopulation>
        </Species>
        <Species>
          <Id>gon</Id>
          <InitialPopulation>0</InitialPopulation>
        </Species>
        <Species>
          <Id>g2off</Id>
          <InitialPopulation>1</InitialPopulation>
        </Species>
        <Species>
          <Id>g2on</Id>
          <InitialPopulation>0</InitialPopulation>
        </Species>
      </SpeciesList>
</Model>
