# Supplementary material for: Cellular Growth Arrest and Persistence from Enzyme Saturation
Source: PLoS Comput Biol. 2016 Mar 24;12(3):e1004825. doi: 10.1371/journal.pcbi.1004825 (PMC4820279; doi:10.1371/journal.pcbi.1004825)
Supplement: S3 Data — (GZ) [file pcbi.1004825.s018.gz]

Archive with 20 entries (18 files):
- Rayetal_datafiles
- Rayetal_datafiles/flask_growth_CFU_OD450_FigS9.xlsx
- Rayetal_datafiles/gfpcv.txt
- Rayetal_datafiles/gfpmean.txt
- Rayetal_datafiles/growthratecomparison_MG1655.txt
- Rayetal_datafiles/growthrates.txt
- Rayetal_datafiles/growthrateswt.txt
- Rayetal_datafiles/OD450_trajectories_FIgS8.txt
- Rayetal_datafiles/persister_data
- Rayetal_datafiles/pH_flaskdata.txt
- Rayetal_datafiles/pi.txt
- Rayetal_datafiles/README
- Rayetal_datafiles/UVVis_PhenolRed_B.txt
- Rayetal_datafiles/UVVis_PhenolRed_K12.txt
- Rayetal_datafiles/persister_data/ptc0.5.txt
- Rayetal_datafiles/persister_data/ptc1.5.txt
- Rayetal_datafiles/persister_data/ptc1.5_MG1655.txt
- Rayetal_datafiles/persister_data/ptc50.txt
- Rayetal_datafiles/persister_data/ptc50_MG1655.txt
- Rayetal_datafiles/persister_data/survivaldoseresponse.txt
