# Supplementary material for: Cellular Growth Arrest and Persistence from Enzyme Saturation
Source: PLoS Comput Biol. 2016 Mar 24;12(3):e1004825. doi: 10.1371/journal.pcbi.1004825 (PMC4820279; doi:10.1371/journal.pcbi.1004825)
Supplement: S3 Data — (GZ) [file pcbi.1004825.s018.gz › Rayetal_datafiles/flask_growth_CFU_OD450_FigS9.xlsx]

## Sheet: Sheet1
DMlac50								DMlac2.5
Time	Replicate	104	105	106	OD450	Blanks		Time	Replicate	104	105	106	OD450	Blanks
0	A	9	0	0	0.087	0.087		0	A	22	3	0	0.088	0.089
	B	10	2	0	0.09	0.088			B	38	2	0	0.087	0.088
	C	11	0	0	0.089	0.092			C	31	4	0	0.088	0.095
1	A	3	0	0	0.092	0.089		1	A	15	1	0	0.094	0.086
	B	3	1	0	0.101	0.089			B	27	7	0	0.089	0.09
	C	12	0	0	0.093	0.094			C	37	7	0	0.088	0.092
2	A	21	2	0	0.089	0.089		2	A	44	3	0	0.094	0.087
	B	10	0	0	0.089	0.088			B	50	4	0	0.091	0.09
	C	22	1	1	0.092	0.093			C	53	2	0	0.092	0.089
3	A	29	3	1	0.09	0.09		3	A	66	8	2	0.091	0.087	new plate
	B	28	5	2	0.091	0.089			B	52	5	1	0.091	0.088
	C	33	3	1	0.09	0.1			C	30	3	0	0.091	0.091
03:30:00	A	34	5	1	0.092	0.087	new plate	03:30:00	A	114	19	2	0.092	0.087
	B	32	4	0	0.09	0.088			B	118	16	1	0.096	0.089
	C	42	3	1	0.089	0.092			C	95	13	0	0.11	0.091
4	A	61	3	0	0.096	0.087		4	A	137	34	0	0.105	0.088
	B	63	6	4	0.095	0.088			B	122	25	1	0.1	0.093
	C	63	5	0	0.094	0.092			C	199	26	3	0.101	0.092
04:30:00	A	63	5	1	0.103	0.087		04:30:00	A	90	6	1	0.106	0.087	new plate
	B	62	8	1	0.106	0.089			B	119	14	1	0.104	0.087
	C	76	14	0	0.092	0.093			C	126	12	2	0.104	0.089
04:40:00	A	89	9	0	0.11	0.087		04:40:00	A	103	14	1	0.115	0.087
	B	86	13	1	0.113	0.089			B	121	15	1	0.126	0.088
	C	98	11	0	0.095	0.093			C	121	13	0	0.117	0.09
04:50:00	A	90	14	1	0.092	0.089	new plate	04:50:00	A	150	19	2	0.123	0.088
	B	99	9	3	0.092	0.088			B	155	18	2	0.128	0.088
	C	112	12	0	0.095	0.09			C	186	22	1	0.108	0.09
5	A	98	10	0	0.095	0.089		5	A	211	20	3	0.135	0.088
	B	98	6	2	0.096	0.088			B	144	18	0	0.133	0.089
	C	125	14	0	0.096	0.093			C	167	21	1	0.113	0.089
05:10:00	A	115	13	1	0.108	0.089		05:10:00	A	TMTC	34	4	0.113	0.086	new plate
	B	133	9	2	0.106	0.089			B	184	15	1	0.117	0.088
	C	147	18	1	0.097	0.093			C	TMTC	28	2	0.113	0.091
05:20:00	A	148	10	1	0.095	0.088	new plate	05:20:00	A	TMTC	40	7	0.124	0.087
	B	146	14	1	0.102	0.089			B	177	19	2	0.136	0.087
	C	117	8	2	0.097	0.091			C	TMTC	33	5	0.137	0.091
05:30:00	A	125	11	0	0.097	0.089		05:30:00	A	TMTC	21	6	0.122	0.088
	B	102	12	0	0.098	0.089			B	TMTC	30	4	0.129	0.087
	C	118	9	2	0.099	0.093			C	312	37	10	0.12	0.091
05:40:00	A	161	16	4	0.1	0.088		05:40:00	A	TMTC	52	4	0.157	0.087
	B	146	16	2	0.114	0.089			B	TMTC	37	4	0.156	0.089
	C	143	17	3	0.109	0.092			C	TMTC	33	4	0.095	0.092
05:50:00	A	TMTC	28	1	0.12	0.089		05:50:00	A	TMTC	37	6	0.129	ND	new plate
	B	TMTC	21	0	0.122	0.09			B	TMTC	32	2	0.132	ND
	C	TMTC	38	2	0.101	0.093			C	TMTC	33	2	0.132	ND
6	A	139	10	2	0.112	0.089		6	A	TMTC	52	8	0.137	ND
	B	TMTC	22	0	0.115	0.09			B	TMTC	59	5	0.161	ND
	C	TMTC	18	0	0.115	0.093			C	TMTC	60	7	0.146	ND
7.75	A	ND	ND	ND	ND	ND		7.5	A	ND	ND	ND	ND	ND
	B	ND	ND	ND	ND	ND			B	ND	ND	ND	ND	ND
	C	ND	ND	ND	ND	ND			C	ND	ND	ND	ND	ND
