# Supplementary material for: Cellular Growth Arrest and Persistence from Enzyme Saturation
Source: PLoS Comput Biol. 2016 Mar 24;12(3):e1004825. doi: 10.1371/journal.pcbi.1004825 (PMC4820279; doi:10.1371/journal.pcbi.1004825)
Supplement: S3 Data — (GZ) [file pcbi.1004825.s018.gz › Rayetal_datafiles/gfpcv.txt]

0.1	0.732828	0.858755	0.828064
0.2	0.779618	0.766534	0.739881
0.3	0.663692	0.655187	0.744455
0.4	0.726375	0.725048	0.723808
0.5	0.669536	0.685516	0.728078
0.6	0.730825	0.737316	0.7386
0.7	0.741444	0.756429	0.744557
0.8	0.757479	0.710829	0.746253
0.9	0.783409	0.79171	0.790473
1.	0.771149	0.766248	0.751538
1.1	0.717116	0.773696	0.732491
1.2	0.715167	0.715192	0.762736
1.3	0.713817	0.714292	0.717397
1.4	0.735269	0.769469	0.724518
1.5	0.733356	0.745947	0.733529
1.6	0.790666	0.741202	0.724472
1.7	0.729085	0.788219	0.746447
1.8	0.726217	0.749605	0.745529
1.9	0.818863	0.736908	0.755342
2.	0.738284	0.77292	0.702351
2.2	0.749793	0.750412	0.746097
2.4	0.751281	0.767066	0.77079
2.6	0.786946	0.760663	0.808791
2.8	0.777919	0.766025	0.780009
3.	0.756372	0.770067	0.758584
3.2	0.766273	0.818362	0.786084
3.4	0.771453	0.765282	0.77021
3.6	0.777866	0.764098	0.79581
3.8	0.76612	0.827825	0.74897
4.	0.752195	0.749806	0.75002
4.2	0.763162	0.75283	0.748575
4.4	0.764366	0.785106	0.802677
4.6	0.830222	0.79724	0.805748
4.8	0.891843	0.849624	0.787947
5.	0.795444	0.796583	0.796482
10.	0.803416	0.831493	0.823305
15.	0.780783	0.789275	0.872694
25.	0.798477	0.815679	0.829698
50.	0.906304	0.821651	0.888413
