# Supplementary material for: Cellular Growth Arrest and Persistence from Enzyme Saturation
Source: PLoS Comput Biol. 2016 Mar 24;12(3):e1004825. doi: 10.1371/journal.pcbi.1004825 (PMC4820279; doi:10.1371/journal.pcbi.1004825)
Supplement: S3 Data — (GZ) [file pcbi.1004825.s018.gz › Rayetal_datafiles/growthratecomparison_MG1655.txt]

LacDose	REL606lacI-Repl1	Repl2	Repl3
0	0	0	0
0.01	0	0	0
0.1	0	0	0
1	0.45774	0.41645879999999996	0.402372
3	0.5544324	0.518364	0.4461552
6	0.45616319999999994	0.5302692	0.4670532
10	0.34891920000000004	0.44081279999999995	0.42905519999999997
50	0.4205952	0.40925880000000003	0.42380639999999997
100	0.3111516	0.2780352	0.3016728
300	0.0621684	0.0788004	0.0812808
LacDose	K12MG1655Repl1	Repl2	Repl3
0	0	0	0
0.01	0	0	0
0.1	0	0	0
1	0.2456964	0.3364596	0.25001999999999996
3	0.30981960000000003	0.2786436	0.30895920000000004
6	0.339318	0.3453336	0.3263724
10	0.33149880000000004	0.3305016	0.39106080000000004
50	0.2861748	0.32395680000000004	0.3180168
100	0.29013839999999996	0.2825532	0.2792376
300	0.12216239999999999	0.11648520000000001	0.116784
