# Supplementary material for: Cellular Growth Arrest and Persistence from Enzyme Saturation
Source: PLoS Comput Biol. 2016 Mar 24;12(3):e1004825. doi: 10.1371/journal.pcbi.1004825 (PMC4820279; doi:10.1371/journal.pcbi.1004825)
Supplement: S3 Data — (GZ) [file pcbi.1004825.s018.gz › Rayetal_datafiles/growthrates.txt]

0.1	0.373878	0.38372	0.469778
0.2	0.494723	0.337752	0.548723
0.3	0.5517	0.360079	0.378101
0.4	0.519721	0.362264	0.399524
0.5	0.474721	0.34988	0.37715
0.6	0.409766	0.36013	0.396486
0.7	0.416783	0.401375	0.452376
0.8	0.416023	0.444226	0.426625
0.9	0.420926	0.438293	0.411026
1.	0.435305	0.506772	0.404273
1.1	0.545	0.49874	0.589824
1.2	0.511204	0.455623	0.486871
1.3	0.559087	0.545958	0.411253
1.4	0.510595	0.494395	0.366548
1.5	0.472644	0.43209	0.451217
1.6	0.534244	0.545846	0.43817
1.7	0.518098	0.507456	0.466445
1.8	0.484049	0.510642	0.440078
1.9	0.414252	0.375746	0.39096
2.	0.44428	0.464422	0.456476
2.2	0.39267	0.449939	0.556456
2.4	0.420365	0.465073	0.545994
2.6	0.383656	0.51556	0.568912
2.8	0.404161	0.434581	0.524387
3.	0.417002	0.495065	0.53033
3.2	0.429052	0.421434	0.497927
3.4	0.425322	0.425185	0.5139
3.6	0.418601	0.423493	0.500306
3.8	0.439862	0.524599	0.404888
4.	0.423439	0.507139	0.482314
4.2	0.459389	0.485147	0.448322
4.4	0.539687	0.509375	0.458269
4.6	0.566068	0.533416	0.429174
4.8	0.534449	0.527616	0.403682
5.	0.478069	0.450749	0.37719
10.	0.396346	0.392688	0.388908
15.	0.381773	0.403452	0.391255
25.	0.37813	0.373903	0.358794
50.	0.333043	0.327434	0.332042
