# Supplementary material for: Cellular Growth Arrest and Persistence from Enzyme Saturation
Source: PLoS Comput Biol. 2016 Mar 24;12(3):e1004825. doi: 10.1371/journal.pcbi.1004825 (PMC4820279; doi:10.1371/journal.pcbi.1004825)
Supplement: S3 Data — (GZ) [file pcbi.1004825.s018.gz › Rayetal_datafiles/growthrateswt.txt]

0.1	0.3535308	0.3554496	0.3850884
0.2	0.300258	0.3446424	0.45330119999999996
0.3	0.3324816	0.4019472	0.3885408
0.4	0.3216384	0.370296	0.4135968
0.5	0.3362508	0.3584412	0.4736664
0.6	0	0	0
0.7	0.3547584	0.4025232	0.36315
0.8	0.353808	0.420516	0.3873312
0.9	0.363132	0.3995892	0.3897864
1.	0.4153212	0.3533184	0.3459312
1.1	0.49110479999999995	0.544086	0.4948776
1.2	0.5577084	0.41437440000000003	0.420822
1.3	0.5699988	0.46260720000000005	0.3941172
1.4	0.5728248	0.46705680000000005	0.373536
1.5	0.4190904	0.5004324	0.3823596
1.6	0.5414184000000001	0.43212239999999996	0.4054068
1.7	0.424638	0.403146	0.39592079999999996
1.8	0.4293432	0.4464	0.41284800000000005
1.9	0.3970908	0.5004683999999999	0.3802608
2.	0.41309999999999997	0.436554	0.5142924
2.2	0.389322	0.4962852	0.5590728
2.4	0.39400559999999996	0.5498136	0.5795424
2.6	0.396864	0.4526748	0.568296
2.8	0.4096368	0.5020236	0.5648112
3.	0.4076712	0.4126536	0.5800788
3.2	0.4038336	0.4089204	0.5110308
3.4	0.4099176	0.4089348	0.43907039999999997
3.6	0.4151592	0.4383072	0.5187924
3.8	0.4016808	0.4139352	0.379116
4.	0.4544496	0.49073759999999994	0.4128192
4.2	0.41980680000000004	0.4951332	0.42450839999999995
4.4	0.5552424	0.422118	0.4053204
4.6	0.5635044	0.4588128	0.355824
4.8	0.5346827999999999	0.5089895999999999	0.40579200000000004
5.	0.3766248	0.3910428	0.3750804
10.	0.3827592	0.3911904	0.3645252
15.	0.37023480000000003	0.372636	0.31458600000000003
25.	0.3495384	0.309258	0.3341304
50.	0.3136248	0.2759256	0.3221784
