# Supplementary material for: Cellular Growth Arrest and Persistence from Enzyme Saturation
Source: PLoS Comput Biol. 2016 Mar 24;12(3):e1004825. doi: 10.1371/journal.pcbi.1004825 (PMC4820279; doi:10.1371/journal.pcbi.1004825)
Supplement: S3 Data — (GZ) [file pcbi.1004825.s018.gz › Rayetal_datafiles/OD450_trajectories_FIgS8.txt]

Time (h),Raw OD450 0.7 mg/ml,Raw OD450 2.2 mg/ml,Raw OD450 50 mg/ml
0.022777778,0.089,0.09,0.094
0.056111111,0.089,0.091,0.095
0.089444444,0.09,0.091,0.095
0.122777778,0.09,0.091,0.095
0.156111111,0.089,0.091,0.095
0.189444444,0.09,0.091,0.095
0.222777778,0.09,0.091,0.095
0.256111111,0.09,0.091,0.095
0.289444444,0.09,0.091,0.095
0.322777778,0.09,0.091,0.095
0.356111111,0.09,0.091,0.096
0.389444444,0.09,0.091,0.095
0.422777778,0.09,0.091,0.095
0.456111111,0.09,0.091,0.095
0.489444444,0.09,0.091,0.095
0.522777778,0.09,0.091,0.095
0.556111111,0.09,0.091,0.095
0.589444444,0.09,0.091,0.095
0.622777778,0.09,0.091,0.095
0.656111111,0.091,0.091,0.095
0.689444444,0.09,0.091,0.095
0.722777778,0.09,0.091,0.095
0.756111111,0.091,0.091,0.095
0.789444444,0.091,0.092,0.095
0.822777778,0.091,0.092,0.095
0.856111111,0.091,0.092,0.095
0.889444444,0.091,0.092,0.095
0.922777778,0.091,0.092,0.096
0.956111111,0.091,0.092,0.096
0.989444444,0.091,0.092,0.095
1.022777778,0.091,0.092,0.096
1.056111111,0.091,0.092,0.096
1.089444444,0.091,0.092,0.096
1.122777778,0.091,0.092,0.096
1.156111111,0.091,0.092,0.096
1.189444444,0.091,0.092,0.096
1.222777778,0.091,0.092,0.096
1.256111111,0.091,0.093,0.096
1.289444444,0.091,0.093,0.096
1.322777778,0.091,0.093,0.096
1.356111111,0.091,0.093,0.096
1.389444444,0.091,0.093,0.096
1.422777778,0.092,0.093,0.096
1.456111111,0.092,0.093,0.096
1.489444444,0.092,0.093,0.096
1.522777778,0.092,0.094,0.096
1.556111111,0.092,0.094,0.096
1.589444444,0.092,0.094,0.096
1.622777778,0.092,0.094,0.096
1.656111111,0.092,0.095,0.096
1.689444444,0.092,0.095,0.096
1.722777778,0.092,0.095,0.096
1.756111111,0.092,0.095,0.097
1.789444444,0.092,0.095,0.097
1.822777778,0.092,0.095,0.097
1.856111111,0.092,0.095,0.097
1.889444444,0.092,0.095,0.097
1.922777778,0.092,0.095,0.097
1.956111111,0.092,0.096,0.097
1.989444444,0.092,0.096,0.097
2.022777778,0.092,0.096,0.097
2.056111111,0.092,0.096,0.097
2.089444444,0.092,0.096,0.097
2.122777778,0.093,0.096,0.097
2.156111111,0.093,0.096,0.098
2.189444444,0.093,0.097,0.098
2.222777778,0.092,0.097,0.098
2.256111111,0.092,0.097,0.098
2.289444444,0.093,0.097,0.098
2.322777778,0.093,0.097,0.098
2.356111111,0.093,0.097,0.098
2.389444444,0.092,0.097,0.098
2.422777778,0.093,0.098,0.098
2.456111111,0.093,0.098,0.098
2.489444444,0.093,0.098,0.099
2.522777778,0.093,0.098,0.099
2.556111111,0.093,0.098,0.099
2.589444444,0.093,0.098,0.099
2.622777778,0.093,0.099,0.099
2.656111111,0.093,0.099,0.099
2.689444444,0.094,0.099,0.099
2.722777778,0.094,0.099,0.1
2.756111111,0.094,0.099,0.1
2.789444444,0.093,0.1,0.1
2.822777778,0.094,0.1,0.1
2.856111111,0.094,0.1,0.1
2.889444444,0.094,0.101,0.101
2.922777778,0.095,0.101,0.101
2.956111111,0.094,0.101,0.101
2.989444444,0.094,0.101,0.101
3.022777778,0.094,0.101,0.101
3.056111111,0.094,0.102,0.102
3.089444444,0.095,0.102,0.102
3.122777778,0.095,0.102,0.102
3.156111111,0.095,0.103,0.102
3.189444444,0.094,0.103,0.102
3.222777778,0.095,0.103,0.103
3.256111111,0.095,0.103,0.103
3.289444444,0.095,0.104,0.103
3.322777778,0.095,0.104,0.103
3.356111111,0.095,0.104,0.104
3.389444444,0.095,0.105,0.104
3.422777778,0.096,0.105,0.104
3.456111111,0.096,0.106,0.105
3.489444444,0.096,0.106,0.105
3.522777778,0.096,0.107,0.105
3.556111111,0.096,0.107,0.105
3.589444444,0.096,0.108,0.106
3.622777778,0.096,0.108,0.106
3.656111111,0.096,0.108,0.106
3.689444444,0.096,0.109,0.107
3.722777778,0.096,0.109,0.107
3.756111111,0.096,0.11,0.107
3.789444444,0.096,0.11,0.108
3.822777778,0.096,0.111,0.108
3.856111111,0.096,0.111,0.108
3.889444444,0.096,0.112,0.109
3.922777778,0.096,0.112,0.109
3.956111111,0.097,0.113,0.109
3.989444444,0.097,0.114,0.11
4.022777778,0.097,0.114,0.111
4.056111111,0.097,0.115,0.111
4.089444444,0.097,0.116,0.111
4.122777778,0.097,0.116,0.112
4.156111111,0.098,0.117,0.113
4.189444444,0.098,0.118,0.113
4.222777778,0.098,0.118,0.114
4.256111111,0.098,0.119,0.114
4.289444444,0.098,0.12,0.115
4.322777778,0.098,0.121,0.115
4.356111111,0.099,0.122,0.115
4.389444444,0.099,0.123,0.116
4.422777778,0.099,0.124,0.117
4.456111111,0.099,0.125,0.117
4.489444444,0.099,0.126,0.118
4.522777778,0.1,0.127,0.118
4.556111111,0.1,0.128,0.119
4.589444444,0.1,0.129,0.12
4.622777778,0.1,0.13,0.121
4.656111111,0.1,0.132,0.122
4.689444444,0.101,0.133,0.123
4.722777778,0.101,0.134,0.123
4.756111111,0.101,0.136,0.124
4.789444444,0.101,0.137,0.125
4.822777778,0.101,0.139,0.126
4.856111111,0.101,0.14,0.126
4.889444444,0.102,0.142,0.128
4.922777778,0.102,0.144,0.128
4.956111111,0.102,0.145,0.129
4.989444444,0.103,0.147,0.13
5.022777778,0.103,0.149,0.131
5.056111111,0.103,0.151,0.132
5.089444444,0.104,0.153,0.133
5.122777778,0.104,0.155,0.134
5.156111111,0.104,0.158,0.136
5.189444444,0.105,0.16,0.137
5.222777778,0.105,0.162,0.138
5.256111111,0.106,0.164,0.138
5.289444444,0.106,0.167,0.14
5.322777778,0.107,0.169,0.141
5.356111111,0.107,0.171,0.142
5.389444444,0.108,0.173,0.143
5.422777778,0.108,0.176,0.145
5.456111111,0.109,0.179,0.146
5.489444444,0.109,0.182,0.148
5.522777778,0.11,0.185,0.15
5.556111111,0.11,0.188,0.151
5.589444444,0.111,0.191,0.152
5.622777778,0.112,0.193,0.153
5.656111111,0.112,0.197,0.155
5.689444444,0.112,0.201,0.157
5.722777778,0.113,0.204,0.159
5.756111111,0.114,0.208,0.161
5.789444444,0.115,0.211,0.162
5.822777778,0.115,0.214,0.164
5.856111111,0.116,0.218,0.166
5.889444444,0.117,0.221,0.167
5.922777778,0.117,0.224,0.168
5.956111111,0.118,0.228,0.17
5.989444444,0.119,0.232,0.171
6.022777778,0.12,0.236,0.173
6.056111111,0.121,0.24,0.176
6.089444444,0.122,0.244,0.178
6.122777778,0.123,0.248,0.18
6.156111111,0.124,0.251,0.182
6.189444444,0.125,0.255,0.184
6.222777778,0.126,0.259,0.185
6.256111111,0.127,0.263,0.188
6.289444444,0.128,0.267,0.19
6.322777778,0.129,0.271,0.191
6.356111111,0.131,0.275,0.194
6.389444444,0.132,0.279,0.195
6.422777778,0.133,0.282,0.197
6.456111111,0.134,0.287,0.198
6.489444444,0.136,0.291,0.201
6.522777778,0.137,0.295,0.204
6.556111111,0.139,0.298,0.205
6.589444444,0.14,0.303,0.208
6.622777778,0.142,0.307,0.211
6.656111111,0.144,0.311,0.213
6.689444444,0.146,0.315,0.215
6.722777778,0.147,0.319,0.218
6.756111111,0.149,0.323,0.222
6.789444444,0.151,0.327,0.224
6.822777778,0.153,0.33,0.227
6.856111111,0.155,0.334,0.23
6.889444444,0.157,0.337,0.233
6.922777778,0.159,0.341,0.236
6.956111111,0.161,0.345,0.239
6.989444444,0.163,0.349,0.241
7.022777778,0.165,0.353,0.244
7.056111111,0.167,0.357,0.249
7.089444444,0.169,0.361,0.252
7.122777778,0.171,0.366,0.255
7.156111111,0.173,0.371,0.257
7.189444444,0.175,0.375,0.259
7.222777778,0.177,0.379,0.263
7.256111111,0.18,0.383,0.267
7.289444444,0.181,0.388,0.267
7.322777778,0.184,0.395,0.269
7.356111111,0.186,0.402,0.274
7.389444444,0.188,0.407,0.276
7.422777778,0.191,0.412,0.279
7.456111111,0.193,0.418,0.28
7.489444444,0.196,0.423,0.283
7.522777778,0.198,0.429,0.287
7.556111111,0.202,0.434,0.291
7.589444444,0.204,0.439,0.294
7.622777778,0.207,0.445,0.295
7.656111111,0.209,0.453,0.297
7.689444444,0.212,0.459,0.302
7.722777778,0.215,0.466,0.304
7.756111111,0.218,0.472,0.308
7.789444444,0.221,0.479,0.31
7.822777778,0.224,0.484,0.313
7.856111111,0.227,0.488,0.318
7.889444444,0.23,0.492,0.323
7.922777778,0.233,0.497,0.324
7.956111111,0.236,0.503,0.327
7.989444444,0.239,0.507,0.331
8.022777778,0.241,0.511,0.333
8.056111111,0.245,0.516,0.339
8.089444444,0.248,0.522,0.346
8.122777778,0.251,0.527,0.354
8.156111111,0.254,0.533,0.358
8.189444444,0.257,0.538,0.367
8.222777778,0.26,0.542,0.375
8.256111111,0.263,0.546,0.383
8.289444444,0.266,0.55,0.39
8.322777778,0.269,0.556,0.399
8.356111111,0.273,0.559,0.407
8.389444444,0.275,0.56,0.415
8.422777778,0.278,0.561,0.424
8.456111111,0.281,0.562,0.431
8.489444444,0.284,0.564,0.438
8.522777778,0.287,0.568,0.446
8.556111111,0.29,0.571,0.455
8.589444444,0.293,0.575,0.462
8.622777778,0.296,0.579,0.469
8.656111111,0.299,0.583,0.476
8.689444444,0.301,0.586,0.478
8.722777778,0.306,0.587,0.488
8.756111111,0.307,0.588,0.493
8.789444444,0.31,0.591,0.5
8.822777778,0.312,0.593,0.499
8.856111111,0.317,0.596,0.502
8.889444444,0.319,0.599,0.507
8.922777778,0.322,0.601,0.51
8.956111111,0.325,0.605,0.512
8.989444444,0.327,0.606,0.513
9.022777778,0.329,0.609,0.51
9.056111111,0.332,0.611,0.514
9.089444444,0.334,0.614,0.513
9.122777778,0.337,0.615,0.515
9.156111111,0.338,0.617,0.512
9.189444444,0.342,0.618,0.513
9.222777778,0.344,0.62,0.513
9.256111111,0.347,0.621,0.513
9.289444444,0.347,0.622,0.509
9.322777778,0.352,0.623,0.51
9.356111111,0.353,0.623,0.505
9.389444444,0.357,0.624,0.506
9.422777778,0.359,0.625,0.506
9.456111111,0.36,0.625,0.505
9.489444444,0.364,0.626,0.506
9.522777778,0.367,0.628,0.508
9.556111111,0.368,0.628,0.509
9.589444444,0.372,0.629,0.51
9.622777778,0.375,0.629,0.511
9.656111111,0.377,0.63,0.513
9.689444444,0.379,0.631,0.513
9.722777778,0.381,0.631,0.514
9.756111111,0.383,0.632,0.516
9.789444444,0.383,0.633,0.517
9.822777778,0.383,0.633,0.517
9.856111111,0.384,0.633,0.517
9.889444444,0.386,0.633,0.519
9.922777778,0.387,0.634,0.519
9.956111111,0.387,0.634,0.52
9.989444444,0.388,0.635,0.522
10.02277778,0.388,0.636,0.523
10.05611111,0.389,0.636,0.524
10.08944444,0.389,0.637,0.525
10.12277778,0.389,0.637,0.527
10.15611111,0.39,0.637,0.527
10.18944444,0.39,0.638,0.529
10.22277778,0.391,0.639,0.53
10.25611111,0.392,0.64,0.53
10.28944444,0.393,0.64,0.532
10.32277778,0.394,0.64,0.533
10.35611111,0.395,0.641,0.533
10.38944444,0.396,0.642,0.535
10.42277778,0.397,0.642,0.536
10.45611111,0.398,0.643,0.538
10.48944444,0.399,0.643,0.539
10.52277778,0.4,0.643,0.54
10.55611111,0.401,0.644,0.541
10.58944444,0.403,0.643,0.542
10.62277778,0.404,0.645,0.544
10.65611111,0.406,0.646,0.545
10.68944444,0.407,0.646,0.546
10.72277778,0.409,0.646,0.548
10.75611111,0.411,0.646,0.549
10.78944444,0.411,0.647,0.55
10.82277778,0.414,0.648,0.552
10.85611111,0.415,0.649,0.553
10.88944444,0.418,0.649,0.555
10.92277778,0.419,0.647,0.555
10.95611111,0.42,0.649,0.555
10.98944444,0.421,0.649,0.557
11.02277778,0.423,0.651,0.558
11.05611111,0.426,0.651,0.559
11.08944444,0.426,0.652,0.561
11.12277778,0.428,0.652,0.562
11.15611111,0.429,0.653,0.563
11.18944444,0.43,0.654,0.564
11.22277778,0.432,0.654,0.565
11.25611111,0.435,0.654,0.567
11.28944444,0.436,0.654,0.568
11.32277778,0.438,0.656,0.568
11.35611111,0.438,0.656,0.568
11.38944444,0.441,0.659,0.569
11.42277778,0.445,0.661,0.57
11.45611111,0.446,0.663,0.57
11.48944444,0.446,0.666,0.572
11.52277778,0.45,0.667,0.572
11.55611111,0.45,0.668,0.573
11.58944444,0.453,0.67,0.573
11.62277778,0.456,0.671,0.574
11.65611111,0.459,0.672,0.575
11.68944444,0.461,0.673,0.576
11.72277778,0.46,0.674,0.576
11.75611111,0.463,0.676,0.577
11.78944444,0.464,0.677,0.578
11.82277778,0.467,0.678,0.579
11.85611111,0.468,0.679,0.579
11.88944444,0.469,0.68,0.579
11.92277778,0.473,0.679,0.58
11.95611111,0.476,0.681,0.58
11.98944444,0.478,0.682,0.581
12.02277778,0.48,0.684,0.582
12.05611111,0.481,0.684,0.582
12.08944444,0.486,0.685,0.582
12.12277778,0.487,0.686,0.583
12.15611111,0.488,0.687,0.584
12.18944444,0.49,0.689,0.584
12.22277778,0.491,0.689,0.584
12.25611111,0.497,0.688,0.585
12.28944444,0.499,0.69,0.584
12.32277778,0.504,0.692,0.584
12.35611111,0.506,0.693,0.585
12.38944444,0.506,0.694,0.585
12.42277778,0.51,0.696,0.585
12.45611111,0.514,0.697,0.586
12.48944444,0.517,0.697,0.586
12.52277778,0.519,0.699,0.586
12.55611111,0.52,0.701,0.586
12.58944444,0.52,0.701,0.587
12.62277778,0.525,0.703,0.587
12.65611111,0.525,0.704,0.586
12.68944444,0.529,0.706,0.587
12.72277778,0.533,0.707,0.586
12.75611111,0.536,0.708,0.587
12.78944444,0.537,0.71,0.586
12.82277778,0.538,0.711,0.587
12.85611111,0.542,0.712,0.587
12.88944444,0.543,0.713,0.587
12.92277778,0.547,0.715,0.587
12.95611111,0.547,0.717,0.586
12.98944444,0.552,0.717,0.586
13.02277778,0.551,0.718,0.586
13.05611111,0.553,0.72,0.586
13.08944444,0.554,0.722,0.586
13.12277778,0.556,0.723,0.585
13.15611111,0.557,0.724,0.586
13.18944444,0.559,0.726,0.586
13.22277778,0.56,0.728,0.586
13.25611111,0.563,0.73,0.586
13.28944444,0.565,0.731,0.586
13.32277778,0.567,0.732,0.586
13.35611111,0.569,0.734,0.586
13.38944444,0.569,0.736,0.585
13.42277778,0.57,0.736,0.585
13.45611111,0.573,0.737,0.585
13.48944444,0.573,0.738,0.585
13.52277778,0.575,0.739,0.584
13.55611111,0.578,0.74,0.583
13.58944444,0.58,0.741,0.584
13.62277778,0.582,0.742,0.582
13.65611111,0.585,0.744,0.583
13.68944444,0.587,0.745,0.582
13.72277778,0.587,0.745,0.582
13.75611111,0.591,0.747,0.581
13.78944444,0.59,0.748,0.582
13.82277778,0.593,0.749,0.581
13.85611111,0.594,0.751,0.581
13.88944444,0.594,0.751,0.581
13.92277778,0.594,0.752,0.581
13.95611111,0.594,0.753,0.581
13.98944444,0.593,0.754,0.58
14.02277778,0.595,0.755,0.581
14.05611111,0.592,0.753,0.58
14.08944444,0.598,0.755,0.58
14.12277778,0.599,0.756,0.58
14.15611111,0.6,0.758,0.581
14.18944444,0.602,0.759,0.581
14.22277778,0.601,0.76,0.58
14.25611111,0.603,0.76,0.58
14.28944444,0.604,0.761,0.579
14.32277778,0.602,0.759,0.579
14.35611111,0.605,0.76,0.577
14.38944444,0.61,0.761,0.578
14.42277778,0.61,0.762,0.579
14.45611111,0.61,0.764,0.579
14.48944444,0.61,0.764,0.579
14.52277778,0.605,0.762,0.578
14.55611111,0.613,0.764,0.578
14.58944444,0.613,0.765,0.579
14.62277778,0.613,0.765,0.579
14.65611111,0.614,0.765,0.578
14.68944444,0.613,0.767,0.578
14.72277778,0.614,0.767,0.579
14.75611111,0.614,0.768,0.578
14.78944444,0.608,0.766,0.577
14.82277778,0.616,0.767,0.578
14.85611111,0.615,0.767,0.577
14.88944444,0.617,0.768,0.578
14.92277778,0.617,0.768,0.578
14.95611111,0.617,0.769,0.578
14.98944444,0.617,0.77,0.578
15.02277778,0.618,0.771,0.578
15.05611111,0.619,0.77,0.579
15.08944444,0.618,0.771,0.578
15.12277778,0.618,0.771,0.579
15.15611111,0.618,0.772,0.579
15.18944444,0.615,0.77,0.578
15.22277778,0.619,0.77,0.578
15.25611111,0.619,0.771,0.578
15.28944444,0.619,0.771,0.578
15.32277778,0.62,0.772,0.579
15.35611111,0.62,0.772,0.578
15.38944444,0.62,0.772,0.578
15.42277778,0.621,0.772,0.578
15.45611111,0.622,0.772,0.578
15.48944444,0.622,0.773,0.579
15.52277778,0.622,0.772,0.578
15.55611111,0.622,0.772,0.578
15.58944444,0.625,0.772,0.578
15.62277778,0.625,0.772,0.578
15.65611111,0.625,0.772,0.578
15.68944444,0.626,0.773,0.578
15.72277778,0.625,0.773,0.579
15.75611111,0.621,0.771,0.579
15.78944444,0.627,0.772,0.578
15.82277778,0.626,0.771,0.578
15.85611111,0.629,0.771,0.578
15.88944444,0.627,0.772,0.577
15.92277778,0.627,0.773,0.578
15.95611111,0.628,0.773,0.577
15.98944444,0.629,0.773,0.577
16.02277778,0.629,0.772,0.578
16.05611111,0.629,0.773,0.578
16.08944444,0.628,0.771,0.577
16.12277778,0.632,0.772,0.576
16.15611111,0.633,0.773,0.577
16.18944444,0.631,0.771,0.578
16.22277778,0.634,0.772,0.577
16.25611111,0.636,0.773,0.576
16.28944444,0.636,0.772,0.576
16.32277778,0.637,0.772,0.577
16.35611111,0.637,0.773,0.577
16.38944444,0.636,0.772,0.577
16.42277778,0.638,0.773,0.578
16.45611111,0.636,0.771,0.578
16.48944444,0.64,0.772,0.578
16.52277778,0.641,0.772,0.576
16.55611111,0.641,0.772,0.576
16.58944444,0.641,0.772,0.577
16.62277778,0.642,0.772,0.578
16.65611111,0.642,0.771,0.577
16.68944444,0.643,0.772,0.577
16.72277778,0.643,0.771,0.576
16.75611111,0.642,0.771,0.579
16.78944444,0.644,0.771,0.578
16.82277778,0.644,0.772,0.578
16.85611111,0.644,0.772,0.579
16.88944444,0.645,0.771,0.578
16.92277778,0.645,0.772,0.578
16.95611111,0.644,0.77,0.578
16.98944444,0.647,0.771,0.578
17.02277778,0.647,0.77,0.576
17.05611111,0.646,0.77,0.578
17.08944444,0.646,0.771,0.577
17.12277778,0.646,0.771,0.577
17.15611111,0.647,0.77,0.579
17.18944444,0.644,0.768,0.579
17.22277778,0.649,0.769,0.576
17.25611111,0.649,0.769,0.576
17.28944444,0.65,0.769,0.576
17.32277778,0.649,0.769,0.576
17.35611111,0.649,0.768,0.575
17.38944444,0.649,0.769,0.577
17.42277778,0.648,0.77,0.576
17.45611111,0.648,0.769,0.578
17.48944444,0.648,0.769,0.578
17.52277778,0.648,0.769,0.578
17.55611111,0.648,0.769,0.577
17.58944444,0.649,0.769,0.577
17.62277778,0.647,0.768,0.577
17.65611111,0.647,0.769,0.579
17.68944444,0.647,0.769,0.578
17.72277778,0.646,0.768,0.579
17.75611111,0.647,0.768,0.58
17.78944444,0.648,0.768,0.579
17.82277778,0.647,0.768,0.578
17.85611111,0.647,0.768,0.578
17.88944444,0.649,0.768,0.577
17.92277778,0.648,0.767,0.576
17.95611111,0.647,0.767,0.578
17.98944444,0.647,0.768,0.578
18.02277778,0.646,0.768,0.579
18.05611111,0.646,0.767,0.578
18.08944444,0.647,0.767,0.579
18.12277778,0.646,0.768,0.578
18.15611111,0.646,0.768,0.578
18.18944444,0.647,0.768,0.578
18.22277778,0.647,0.769,0.576
18.25611111,0.647,0.768,0.576
18.28944444,0.647,0.769,0.576
18.32277778,0.647,0.769,0.579
18.35611111,0.648,0.769,0.576
18.38944444,0.648,0.768,0.576
18.42277778,0.649,0.769,0.574
18.45611111,0.649,0.768,0.576
18.48944444,0.648,0.769,0.576
18.52277778,0.649,0.769,0.573
18.55611111,0.649,0.768,0.575
18.58944444,0.648,0.767,0.575
18.62277778,0.648,0.768,0.575
18.65611111,0.647,0.768,0.576
18.68944444,0.647,0.769,0.575
18.72277778,0.646,0.769,0.576
18.75611111,0.646,0.768,0.576
18.78944444,0.646,0.769,0.576
18.82277778,0.647,0.767,0.575
18.85611111,0.649,0.767,0.574
18.88944444,0.648,0.768,0.573
18.92277778,0.647,0.768,0.574
18.95611111,0.647,0.768,0.574
18.98944444,0.647,0.768,0.572
19.02277778,0.645,0.768,0.572
19.05611111,0.647,0.768,0.572
19.08944444,0.647,0.768,0.57
19.12277778,0.648,0.768,0.571
19.15611111,0.648,0.766,0.569
19.18944444,0.648,0.768,0.569
19.22277778,0.649,0.767,0.57
19.25611111,0.647,0.767,0.567
19.28944444,0.65,0.767,0.568
19.32277778,0.649,0.767,0.567
19.35611111,0.648,0.768,0.569
19.38944444,0.647,0.766,0.567
19.42277778,0.65,0.766,0.566
19.45611111,0.65,0.768,0.567
19.48944444,0.649,0.767,0.567
19.52277778,0.645,0.765,0.566
19.55611111,0.649,0.765,0.562
19.58944444,0.651,0.766,0.565
19.62277778,0.651,0.766,0.564
19.65611111,0.648,0.766,0.564
19.68944444,0.651,0.766,0.564
19.72277778,0.65,0.766,0.562
19.75611111,0.65,0.766,0.562
19.78944444,0.65,0.767,0.563
19.82277778,0.65,0.766,0.562
19.85611111,0.65,0.767,0.563
19.88944444,0.645,0.765,0.562
19.92277778,0.652,0.765,0.56
19.95611111,0.652,0.765,0.559
19.98944444,0.652,0.765,0.559
20.02277778,0.652,0.765,0.559
20.05611111,0.651,0.765,0.56
20.08944444,0.65,0.765,0.559
20.12277778,0.65,0.764,0.56
20.15611111,0.649,0.764,0.559
20.18944444,0.649,0.764,0.56
20.22277778,0.648,0.764,0.556
20.25611111,0.649,0.764,0.56
20.28944444,0.649,0.764,0.558
20.32277778,0.648,0.765,0.559
20.35611111,0.649,0.764,0.559
20.38944444,0.646,0.763,0.559
20.42277778,0.65,0.764,0.558
20.45611111,0.65,0.764,0.558
20.48944444,0.65,0.764,0.558
20.52277778,0.649,0.764,0.559
20.55611111,0.65,0.765,0.558
20.58944444,0.649,0.764,0.559
20.62277778,0.65,0.763,0.559
20.65611111,0.649,0.763,0.56
20.68944444,0.648,0.764,0.559
20.72277778,0.648,0.763,0.56
20.75611111,0.648,0.763,0.559
20.78944444,0.648,0.763,0.56
20.82277778,0.647,0.764,0.56
20.85611111,0.648,0.763,0.56
20.88944444,0.648,0.764,0.561
20.92277778,0.644,0.762,0.559
20.95611111,0.65,0.762,0.559
20.98944444,0.65,0.762,0.56
21.02277778,0.651,0.763,0.561
21.05611111,0.65,0.763,0.56
21.08944444,0.647,0.763,0.56
21.12277778,0.648,0.761,0.56
21.15611111,0.65,0.761,0.56
21.18944444,0.648,0.763,0.56
21.22277778,0.647,0.763,0.562
21.25611111,0.647,0.761,0.562
21.28944444,0.647,0.762,0.563
21.32277778,0.648,0.761,0.562
21.35611111,0.647,0.761,0.562
21.38944444,0.648,0.761,0.563
21.42277778,0.646,0.759,0.562
21.45611111,0.65,0.76,0.562
21.48944444,0.649,0.761,0.563
21.52277778,0.646,0.758,0.563
21.55611111,0.652,0.759,0.563
21.58944444,0.65,0.76,0.563
21.62277778,0.651,0.759,0.564
21.65611111,0.65,0.759,0.564
21.68944444,0.65,0.759,0.564
21.72277778,0.649,0.758,0.564
21.75611111,0.65,0.759,0.565
21.78944444,0.649,0.759,0.565
21.82277778,0.648,0.759,0.566
21.85611111,0.649,0.758,0.565
21.88944444,0.648,0.757,0.566
21.92277778,0.65,0.758,0.566
21.95611111,0.65,0.758,0.566
21.98944444,0.649,0.757,0.566
22.02277778,0.651,0.756,0.566
22.05611111,0.65,0.758,0.567
22.08944444,0.651,0.757,0.567
22.12277778,0.647,0.755,0.568
22.15611111,0.649,0.755,0.568
22.18944444,0.65,0.755,0.567
22.22277778,0.651,0.756,0.569
22.25611111,0.65,0.756,0.569
22.28944444,0.65,0.755,0.569
22.32277778,0.653,0.755,0.569
22.35611111,0.653,0.754,0.569
22.38944444,0.651,0.756,0.571
22.42277778,0.65,0.755,0.57
22.45611111,0.652,0.754,0.571
22.48944444,0.652,0.755,0.572
22.52277778,0.652,0.755,0.572
22.55611111,0.651,0.755,0.571
22.58944444,0.65,0.753,0.572
22.62277778,0.655,0.754,0.571
22.65611111,0.653,0.755,0.572
22.68944444,0.653,0.754,0.573
22.72277778,0.652,0.754,0.573
22.75611111,0.653,0.754,0.574
22.78944444,0.652,0.754,0.575
22.82277778,0.646,0.751,0.574
22.85611111,0.655,0.753,0.574
22.88944444,0.656,0.752,0.575
22.92277778,0.654,0.753,0.576
22.95611111,0.655,0.753,0.576
22.98944444,0.656,0.752,0.576
23.02277778,0.654,0.753,0.577
23.05611111,0.654,0.752,0.577
23.08944444,0.653,0.75,0.577
23.12277778,0.655,0.751,0.577
23.15611111,0.655,0.751,0.579
23.18944444,0.655,0.752,0.578
23.22277778,0.653,0.752,0.579
23.25611111,0.654,0.751,0.58
23.28944444,0.651,0.751,0.581
23.32277778,0.651,0.752,0.582
23.35611111,0.651,0.748,0.579
23.38944444,0.653,0.75,0.581
23.42277778,0.652,0.75,0.582
23.45611111,0.649,0.75,0.581
23.48944444,0.654,0.752,0.582
23.52277778,0.653,0.752,0.583
23.55611111,0.652,0.751,0.583
23.58944444,0.652,0.751,0.583
23.62277778,0.652,0.751,0.584
23.65611111,0.652,0.752,0.583
23.68944444,0.652,0.752,0.584
23.72277778,0.652,0.751,0.585
23.75611111,0.653,0.751,0.585
23.78944444,0.652,0.751,0.586
23.82277778,0.653,0.75,0.587
23.85611111,0.652,0.751,0.587
23.88944444,0.652,0.751,0.587
23.92277778,0.65,0.75,0.588
23.95611111,0.65,0.75,0.589
23.98944444,0.65,0.751,0.589
