# Supplementary material for: Cellular Growth Arrest and Persistence from Enzyme Saturation
Source: PLoS Comput Biol. 2016 Mar 24;12(3):e1004825. doi: 10.1371/journal.pcbi.1004825 (PMC4820279; doi:10.1371/journal.pcbi.1004825)
Supplement: S3 Data — (GZ) [file pcbi.1004825.s018.gz › Rayetal_datafiles/pH_flaskdata.txt]

Time (h),B pH 1,B pH 2,B pH 3,K-12 pH 1,K-12 pH 2,K-12 pH 3,B OD450 1,B OD450 2,B OD450 3,K-12 OD450 1,K-12 OD450 2,K-12 OD450 3
0,7.09,7.1,7.1,7.09,7.08,7.08,0.09,0.09,0.09,0.09,0.088,0.089
3.5,7.1,7.08,7.08,7.07,7.08,7.05,0.091,0.094,0.094,0.092,0.089,0.09
4,7.06,7.1,7.07,7.1,7.07,7.04,0.097,0.097,0.098,0.094,0.092,0.094
4.5,7.02,7.07,7.08,7.05,7.08,7.08,0.102,0.103,0.105,0.099,0.096,0.101
5,7.02,7.07,7.09,7.1,7.04,7.07,0.108,0.102,0.108,0.097,0.115,0.102
5.5,7.02,7.04,7.02,7.03,7.04,7.05,0.113,0.111,0.118,0.102,0.101,0.105
6,7.06,7.05,7.04,7.07,7.06,7.05,0.121,0.122,0.128,0.106,0.108,0.113
7.75,6.98,7.05,7.02,7.06,7.07,7.07,ND,ND,ND,ND,ND,ND
