# Supplementary material for: Cellular Growth Arrest and Persistence from Enzyme Saturation
Source: PLoS Comput Biol. 2016 Mar 24;12(3):e1004825. doi: 10.1371/journal.pcbi.1004825 (PMC4820279; doi:10.1371/journal.pcbi.1004825)
Supplement: S3 Data — (GZ) [file pcbi.1004825.s018.gz › Rayetal_datafiles/pi.txt]

0.1	0.012988	0.0645669	0.070055
0.2	0.113448	0.0383533	0.0322124
0.3	0.028616	0.098591	0.0276545
0.4	0.028523	0.0287694	0.0260742
0.5	0.0237415	0.0146331	0.022589
0.6	0.0329874	0.0527887	0.0209509
0.7	0.0185137	0.0175323	0.0209948
0.8	0.0219509	0.0267501	0.0296553
0.9	0.016819	0.0188679	0.0210832
1.	0.0188826	0.0195752	0.0486432
1.1	0.00174966	0.00244081	0.00226876
1.2	0.0036856	0.00182183	0.00286579
1.3	0.00179974	0.00306251	0.0126896
1.4	0.00288436	0.00389766	0.00405919
1.5	0.00441369	0.00403455	0.00450241
1.6	0.00517369	0.00658794	0.0176495
1.7	0.0054658	0.00587208	0.00757849
1.8	0.00520291	0.00578154	0.00452708
1.9	0.00555936	0.00578676	0.00583786
2.	0.00669499	0.00485689	0.00626305
2.2	0.00643974	0.00517102	0.00404756
2.4	0.0240881	0.00849107	0.00647808
2.6	0.00627378	0.0220777	0.00684587
2.8	0.0098952	0.0155405	0.0109807
3.	0.00285388	0.0144632	0.00725833
3.2	0.014518	0.0132868	0.00807584
3.4	0.00829384	0.00980592	0.010537
3.6	0.00563335	0.00557414	0.0100847
3.8	0.00673469	0.0132493	0.00803342
4.	0.00996185	0.00474383	0.00637702
4.2	0.00624074	0.00431614	0.00759963
4.4	0.00875985	0.00827541	0.00570559
4.6	0.00535927	0.00787888	0.00684706
4.8	0.0061914	0.00958751	0.0060654
5.	0.00678101	0.0100789	0.00434126
10.	0.012715	0.00671562	0.00679062
15.	0.00833601	0.00843494	0.00838518
25.	0.0110001	0.007834	0.0111421
50.	0.00787149	0.01573	0.0150534
