# Supplementary material for: Cellular Growth Arrest and Persistence from Enzyme Saturation
Source: PLoS Comput Biol. 2016 Mar 24;12(3):e1004825. doi: 10.1371/journal.pcbi.1004825 (PMC4820279; doi:10.1371/journal.pcbi.1004825)
Supplement: S3 Data — (GZ) [file pcbi.1004825.s018.gz › Rayetal_datafiles/README]

20150319

gfpcv.txt		CV value replicates from flow cytometry
gfpmean.txt		Mean value replicates from flow cytometry
growthrates.txt 	Growth rate replicates from plate reader: REL606 lacI-
growthrateswt.txt	Growth rate replicates from plate reader: REL606 wt
growthratecomparison_MG1655.txt	Comparison of growth rates between REL606 lacI- and wt K12 MG1655
pi.txt			PI staining replicates from flow cytometry
persister_data/  	Directory of data for persistence in antibiotic

	ptc0.5.txt			Persister timecourse; REL606 0.5 mg/ml lactose
	ptc1.5.txt			Persister timecourse; REL606 1.5 mg/ml lactose
	ptc50.txt			Persister timecourse; REL606 50 mg/ml lactose
	ptc1.5_MG1655.txt		Persister timecourse; K12 MG1655 1.5 mg/ml lactose
	ptc50_MG1655.txt		Persister timecourse; K12 MG1655 50 mg/ml lactose
	survivaldoseresponse.txt	REL606 survival dose response

OD450_trajectories_FigS8.txt	OD450 trajectories shown in Figure S8
UVVis_PhenolRed_B.txt		Raw UV-Vis data for REL606 lacI- supernatant
UVVis_PhenolRed_K12.txt		Ray UV-Vis data for K-12 MG1655 supernatant
flask_growth_CFU_OD450_FigS9.xlsx	Well-aerated flask growth data shown in Figure S9
pH_flaskdata.txt			Raw pH measurements from flask growth
