# Supplementary material for: Cellular Growth Arrest and Persistence from Enzyme Saturation
Source: PLoS Comput Biol. 2016 Mar 24;12(3):e1004825. doi: 10.1371/journal.pcbi.1004825 (PMC4820279; doi:10.1371/journal.pcbi.1004825)
Supplement: S3 Data — (GZ) [file pcbi.1004825.s018.gz › Rayetal_datafiles/UVVis_PhenolRed_B.txt]

Wavelength,Abs Rep 1,Abs Rep 2,Abs Rep 3
649.9967651,0.014136091,0.01499497,0.014906929
649.0114136,0.01425832,0.014899535,0.014611885
647.9893799,0.014034107,0.014907947,0.014573416
647.003418,0.014215095,0.01495009,0.014868755
646.0172729,0.014189526,0.015033583,0.014695554
644.9942017,0.014528124,0.015150276,0.015285582
644.0073853,0.014340932,0.015591924,0.015254131
642.9837646,0.014576655,0.015531261,0.015384105
641.99646,0.014656703,0.015169093,0.015267751
641.0088501,0.014775544,0.015167405,0.014981706
639.9842529,0.014738882,0.015373458,0.015249144
638.9961548,0.014806934,0.015335216,0.01539494
638.0075684,0.01511854,0.015440188,0.015457838
636.9822388,0.015022382,0.015614893,0.015768731
635.9932251,0.014955073,0.015651362,0.015550069
635.0038452,0.015110232,0.015794447,0.015695428
634.0142212,0.01529671,0.015895503,0.015600565
632.9877319,0.01496997,0.015944025,0.015885809
631.9974976,0.015384614,0.016120626,0.015863551
631.0070801,0.015581621,0.016231323,0.016318424
630.0162964,0.015492656,0.016329121,0.016327562
628.9885864,0.01576006,0.016239626,0.016356563
627.9973145,0.015489518,0.01628042,0.016180055
627.0057373,0.015706621,0.016465116,0.016416295
626.013855,0.015702782,0.016605323,0.016540458
624.9850464,0.015797373,0.016741944,0.016518274
623.9925537,0.016096555,0.016800033,0.016805414
622.999939,0.016308881,0.017134534,0.016903691
622.006958,0.016609089,0.017178133,0.01718807
621.0137939,0.016619632,0.017701678,0.017612979
619.9834595,0.016925249,0.017657919,0.017679164
618.9896851,0.016849868,0.017407909,0.017490044
617.9956665,0.017125351,0.017773055,0.017733091
617.0012817,0.017394787,0.018097106,0.018193409
616.0067139,0.017764937,0.018445276,0.018371088
615.0118408,0.018102774,0.018677805,0.018635651
614.0166626,0.018018095,0.018990202,0.019118756
612.984436,0.018229553,0.019124139,0.019152112
611.9887695,0.018949801,0.019640911,0.019755598
610.9927368,0.019187633,0.020020219,0.020073622
609.996582,0.019788975,0.020503456,0.020773584
609.000061,0.020233685,0.02115266,0.021190222
608.0032959,0.020607866,0.021486018,0.021683853
607.0062866,0.02136451,0.0221845,0.022509299
606.0090332,0.021819031,0.022606859,0.023110621
605.0114136,0.022572501,0.023541886,0.023912802
604.0136108,0.023077561,0.023902299,0.024479752
603.015564,0.023936953,0.025068453,0.025538811
602.0171509,0.025001323,0.026171094,0.026877655
600.9815674,0.026117127,0.026830181,0.027694695
599.9827271,0.027495483,0.028369475,0.029412117
598.9835205,0.02869332,0.029490488,0.030549491
597.9841309,0.030226257,0.031222411,0.032296415
596.984436,0.031663258,0.032714352,0.033868786
595.9844971,0.033711169,0.034469936,0.035907183
594.984314,0.035585053,0.036486108,0.038137134
593.9838867,0.038001668,0.038907561,0.040744904
592.9831543,0.040362034,0.041427355,0.043692492
591.9821777,0.043348376,0.044378217,0.046572324
591.0180054,0.046494927,0.04756733,0.050214563
590.0164795,0.049731147,0.050907936,0.054151144
589.0147095,0.053629469,0.054716222,0.058295082
588.0127563,0.057773966,0.059247114,0.062910937
587.010498,0.062496457,0.0640499,0.068333618
586.0078735,0.068017013,0.069408976,0.074374959
585.005127,0.073518313,0.07498391,0.080422759
584.0020752,0.080071725,0.081708968,0.087701291
582.9988403,0.086806595,0.088439457,0.095148094
581.9952393,0.094063327,0.095802791,0.10332267
580.9915161,0.101729602,0.103728257,0.11221242
579.9874268,0.109921828,0.11208266,0.121232435
578.9830933,0.119214959,0.121429905,0.131596685
578.015686,0.128740028,0.131162092,0.142051444
577.0109253,0.139094889,0.141616747,0.15366593
576.0058594,0.148980245,0.151712939,0.164690703
575.0005493,0.159277812,0.16237475,0.176548347
573.9949341,0.171439961,0.174476296,0.189867333
572.9890747,0.18228592,0.185560525,0.20206058
571.9830322,0.193084732,0.196726129,0.214335755
571.0140381,0.203703061,0.207250685,0.225773558
570.0073853,0.214661971,0.218779862,0.238328978
569.0006104,0.2251122,0.229270175,0.250054956
567.9935303,0.235653728,0.240212739,0.261814386
566.986145,0.245113671,0.249460831,0.272129893
566.0159302,0.252626479,0.257363498,0.280660778
565.0081787,0.260762364,0.265548855,0.289788842
564.0001221,0.267371744,0.272120684,0.296919137
562.9918213,0.2725932,0.277545214,0.302878469
561.9832764,0.277022779,0.282395184,0.308124542
561.0118408,0.279843122,0.285222858,0.310995638
560.0027466,0.281753272,0.287073404,0.31328252
558.9934692,0.282656163,0.287965745,0.314251036
557.9840088,0.282448322,0.287625015,0.313791573
557.0115967,0.281300128,0.286637396,0.31278494
556.0015869,0.279232502,0.284603685,0.310374409
554.991394,0.276588231,0.281703413,0.30729112
554.0182495,0.273212045,0.278324634,0.303460091
553.0075684,0.269535691,0.274621934,0.299554467
551.996582,0.265838027,0.27071476,0.294889599
550.9854126,0.261044204,0.266300172,0.290031463
550.0113525,0.256668687,0.261475325,0.284656465
548.9996948,0.251444995,0.256273657,0.279071331
547.9877319,0.246387288,0.251402527,0.273617208
547.0131226,0.242210448,0.24688448,0.268804282
546.0006714,0.237479955,0.24203895,0.263364881
544.9880371,0.23268126,0.23737286,0.258026004
544.0126953,0.228042379,0.232764691,0.252937526
542.9995728,0.223722294,0.228539199,0.248132661
541.9862061,0.219657287,0.224293545,0.243604466
541.0101929,0.216132164,0.220787838,0.239619106
539.9963989,0.212215602,0.216896698,0.235314667
538.9823608,0.208500326,0.213177949,0.231077462
538.0056763,0.205146775,0.209761426,0.227247581
536.9910278,0.202461854,0.206916779,0.223976463
536.0139771,0.199627832,0.204233438,0.220931739
534.9989624,0.196889848,0.201454923,0.217607126
533.9837646,0.194475532,0.199135348,0.214982465
533.0058594,0.192699686,0.197408423,0.212883115
531.9902344,0.190742239,0.195533827,0.210737556
531.0119629,0.189152211,0.193797514,0.208753854
529.9957886,0.18750602,0.192172244,0.206821129
529.0170898,0.186340466,0.1912992,0.205627129
528.0004883,0.185301691,0.190483883,0.204328403
526.9837036,0.184600771,0.189596474,0.203313425
526.0043335,0.183715403,0.18889223,0.20248884
524.9870605,0.183270991,0.188443974,0.201693162
524.0072632,0.182683349,0.188420519,0.201284006
522.989502,0.182618946,0.188203782,0.200858533
522.0092773,0.182372302,0.188206822,0.200601235
520.9910889,0.182426512,0.188425705,0.200236201
520.010437,0.182681933,0.18892923,0.20063521
518.9918213,0.183133394,0.189383954,0.200932577
518.0106812,0.183613464,0.190096408,0.201331526
516.9915771,0.184378609,0.191072702,0.201947406
516.0100708,0.185178012,0.192078531,0.202738673
514.9905396,0.186372116,0.193563148,0.204068258
514.0085449,0.187744379,0.195159555,0.205333173
512.9886475,0.188969985,0.19679752,0.206537783
512.0063477,0.190986529,0.198831692,0.208594009
510.9858704,0.192876592,0.201286227,0.210675329
510.0030212,0.19499065,0.203590617,0.21292986
508.9822083,0.197408289,0.206587017,0.215321735
507.9989929,0.200077117,0.209359303,0.218009472
507.0155334,0.20306553,0.212924033,0.221250355
505.9940186,0.206636712,0.216611728,0.224821582
505.0101624,0.209901542,0.220368728,0.228399053
503.9882202,0.213207901,0.224178359,0.231889322
503.0039368,0.217243448,0.228694931,0.23596248
501.9815674,0.221350148,0.233346045,0.240458772
500.9968567,0.225821972,0.238338262,0.245235264
500.0119324,0.230633423,0.24344869,0.250257492
498.9889221,0.235126868,0.248761505,0.255156666
498.0036316,0.239938512,0.253953993,0.260147423
497.018158,0.245383114,0.260014027,0.265967131
495.9944763,0.251016378,0.265991062,0.271774381
495.0085449,0.256961793,0.272772461,0.278409392
493.9844055,0.263062835,0.279200733,0.284521371
492.9981079,0.26910606,0.285876513,0.291129172
492.0115662,0.274503022,0.291933358,0.297020614
490.9868469,0.28083542,0.298896134,0.303832203
489.9999084,0.288198113,0.306895912,0.311522633
489.0127869,0.294957459,0.314145327,0.318609148
487.9874573,0.301566541,0.32153815,0.325816482
486.9998779,0.308420956,0.328906566,0.333060533
486.012085,0.316430509,0.337640435,0.341688931
484.9861145,0.324397653,0.346306443,0.350197226
483.9979858,0.330300301,0.35294795,0.356575161
483.0095825,0.338507086,0.361727357,0.365147173
481.9830627,0.346829802,0.371032,0.37443012
480.9943237,0.355450064,0.380012035,0.38322258
480.0053101,0.364161819,0.38950038,0.392628104
479.0162048,0.371761382,0.398103803,0.401045144
477.9887695,0.380996734,0.407783717,0.410572857
476.9992371,0.389392018,0.417014509,0.419608682
476.009552,0.397865206,0.426579654,0.428736419
474.9815063,0.406674743,0.436190754,0.438335508
473.9913635,0.415492088,0.445369333,0.447440714
473.0010376,0.424199373,0.454927713,0.456902444
472.0104675,0.433224261,0.464757174,0.466590136
470.9816589,0.442887574,0.475492597,0.477204382
469.9907532,0.451251745,0.484467506,0.485790342
468.9996338,0.460239559,0.494117588,0.495394707
468.0083923,0.469179928,0.503846109,0.504997909
467.0169067,0.477862924,0.51345849,0.514339626
465.9870605,0.487356305,0.523517907,0.524635255
464.9952087,0.495537162,0.53236872,0.533316314
464.0031738,0.503647029,0.54132998,0.542149007
463.0108948,0.512653232,0.551000595,0.551509798
462.0184937,0.521153331,0.560203433,0.56073606
460.9876709,0.530078352,0.569816947,0.570528626
459.9948425,0.53697145,0.577410758,0.578064501
459.0018311,0.54504931,0.586185336,0.586399078
458.0086365,0.553550661,0.595192671,0.595700502
457.0151672,0.561327934,0.60362196,0.603436291
455.9834595,0.569633722,0.612626195,0.612625063
454.9897156,0.577027082,0.620563328,0.620516121
453.995697,0.583993495,0.628502369,0.628047049
453.0016174,0.591112971,0.635987818,0.635655046
452.0073242,0.597673714,0.643067062,0.642559469
451.0127869,0.60454911,0.650866687,0.650057316
450.0181274,0.61073184,0.65707314,0.65641886
