# Supplementary material for: Cellular Growth Arrest and Persistence from Enzyme Saturation
Source: PLoS Comput Biol. 2016 Mar 24;12(3):e1004825. doi: 10.1371/journal.pcbi.1004825 (PMC4820279; doi:10.1371/journal.pcbi.1004825)
Supplement: S3 Data — (GZ) [file pcbi.1004825.s018.gz › Rayetal_datafiles/UVVis_PhenolRed_K12.txt]

Wavelength,Abs Rep 1,Abs Rep 2,Abs Rep 3
649.9967651,0.015967576,0.012393259,0.011948678
649.0114136,0.015885809,0.01227403,0.011640559
647.9893799,0.01596465,0.012634349,0.011791186
647.003418,0.016045732,0.013005264,0.011629126
646.0172729,0.01600907,0.013270713,0.011685232
644.9942017,0.016135322,0.0136547,0.012020659
644.0073853,0.016116891,0.013981734,0.012014219
642.9837646,0.016386803,0.01411788,0.01232633
641.99646,0.016274804,0.014331835,0.011890782
641.0088501,0.016210578,0.014391877,0.012041976
639.9842529,0.016353661,0.014601738,0.012124007
638.9961548,0.016560305,0.014884775,0.012154167
638.0075684,0.016624151,0.01506593,0.012182252
636.9822388,0.016673911,0.015233299,0.012409401
635.9932251,0.016718486,0.01529317,0.012457216
635.0038452,0.016852127,0.015451131,0.012499654
634.0142212,0.016867602,0.015619616,0.012427061
632.9877319,0.016862273,0.015641943,0.012674406
631.9974976,0.017118135,0.015954418,0.012735418
631.0070801,0.017272022,0.016118852,0.01284147
630.0162964,0.017349038,0.016142629,0.012908479
628.9885864,0.017337024,0.016515665,0.013031724
627.9973145,0.017270917,0.01620147,0.012888213
627.0057373,0.017718691,0.016254729,0.013306745
626.013855,0.017895449,0.016498994,0.013318036
624.9850464,0.017849324,0.016575176,0.013328552
623.9925537,0.018015802,0.016866364,0.013333972
622.999939,0.018107336,0.016995529,0.013626466
622.006958,0.018197646,0.016908536,0.013781845
621.0137939,0.018452244,0.0174303,0.014087182
619.9834595,0.018753666,0.017739428,0.014262922
618.9896851,0.018539656,0.017302433,0.014246524
617.9956665,0.018998396,0.017529825,0.014582356
617.0012817,0.019187255,0.017698631,0.015007054
616.0067139,0.019490054,0.01783816,0.015169764
615.0118408,0.019903483,0.018176025,0.015348035
614.0166626,0.01992828,0.018378839,0.015813695
612.984436,0.02005798,0.018366201,0.015895234
611.9887695,0.020787243,0.019025845,0.016541345
610.9927368,0.021125618,0.019319033,0.016838431
609.996582,0.021667253,0.019879039,0.017485328
609.000061,0.022470124,0.020166948,0.018094705
608.0032959,0.022788564,0.020634305,0.018588096
607.0062866,0.023569407,0.020975713,0.019107746
606.0090332,0.024018692,0.021431923,0.019819969
605.0114136,0.025106354,0.022081509,0.020836696
604.0136108,0.025680166,0.02266369,0.021360133
603.015564,0.026867962,0.023673764,0.022531684
602.0171509,0.027939685,0.024294712,0.02385474
600.9815674,0.028644791,0.02498021,0.024862135
599.9827271,0.030438609,0.026108384,0.026249211
598.9835205,0.031546444,0.027072672,0.027668457
597.9841309,0.033153199,0.028505314,0.029467298
596.984436,0.034913734,0.029857952,0.031236902
595.9844971,0.037011284,0.031458683,0.03336953
594.984314,0.039267555,0.033085451,0.03559022
593.9838867,0.041722789,0.035657857,0.038430762
592.9831543,0.044603918,0.038179163,0.041397057
591.9821777,0.04782813,0.041032646,0.044778734
591.0180054,0.051258039,0.044147134,0.048400026
590.0164795,0.054921128,0.047787845,0.052558314
589.0147095,0.059083723,0.051608019,0.056999505
588.0127563,0.063848592,0.05628936,0.061997272
587.010498,0.069300078,0.061354518,0.067769103
586.0078735,0.075108737,0.066888563,0.073917232
585.005127,0.081068464,0.07276921,0.080437213
584.0020752,0.088472046,0.079742029,0.08810579
582.9988403,0.095871829,0.08696425,0.096065164
581.9952393,0.103767537,0.095014058,0.104470454
580.9915161,0.112364285,0.103123352,0.113769196
579.9874268,0.121418126,0.112075724,0.123771332
578.9830933,0.131456614,0.122103557,0.134543061
578.015686,0.141613811,0.13222158,0.145486787
577.0109253,0.15312013,0.143798381,0.157595635
576.0058594,0.163737178,0.154344857,0.169192225
575.0005493,0.175205067,0.165606946,0.181689501
573.9949341,0.188256368,0.178638816,0.195895866
572.9890747,0.200026691,0.190411359,0.208658367
571.9830322,0.212144673,0.202397361,0.221567825
571.0140381,0.223164097,0.213539988,0.233728886
570.0073853,0.235179141,0.225704297,0.247068435
569.0006104,0.246556282,0.236824483,0.259141654
567.9935303,0.258083254,0.248089299,0.27176252
566.986145,0.267943263,0.25836134,0.282442868
566.0159302,0.276479691,0.266657382,0.29166925
565.0081787,0.285072058,0.275560528,0.300973088
564.0001221,0.292120278,0.282466173,0.308785677
562.9918213,0.297811985,0.288135976,0.315107852
561.9832764,0.302593201,0.2931979,0.320235312
561.0118408,0.305496723,0.296136499,0.323563039
560.0027466,0.30742383,0.29800275,0.325473458
558.9934692,0.308433592,0.299010307,0.32642889
557.9840088,0.308021754,0.298626781,0.326126784
557.0115967,0.306869358,0.297408789,0.324936032
556.0015869,0.304412633,0.295402199,0.322477341
554.991394,0.301531225,0.292255819,0.318911552
554.0182495,0.297646701,0.288426161,0.314681858
553.0075684,0.293600798,0.284308761,0.310563445
551.996582,0.28929767,0.280109137,0.305891603
550.9854126,0.284630597,0.275205374,0.300850034
550.0113525,0.279572427,0.269964308,0.295281053
548.9996948,0.273845643,0.264500976,0.289179027
547.9877319,0.268413812,0.2589297,0.283131093
547.0131226,0.26382035,0.254245311,0.278432578
546.0006714,0.25859502,0.248934135,0.272321701
544.9880371,0.253344625,0.243772432,0.266693085
544.0126953,0.248337358,0.238946259,0.2612665
542.9995728,0.243403718,0.233994916,0.256000012
541.9862061,0.239032298,0.229446456,0.251185209
541.0101929,0.235478416,0.225624859,0.2468981
539.9963989,0.231017709,0.22114262,0.242343321
538.9823608,0.226695821,0.217399329,0.237600461
538.0056763,0.222929657,0.213434905,0.233717009
536.9910278,0.219893143,0.210113689,0.230191633
536.0139771,0.216893926,0.206933335,0.226749316
534.9989624,0.213665083,0.203791291,0.223244324
533.9837646,0.210840821,0.201220557,0.220347226
533.0058594,0.20913969,0.199093834,0.218052119
531.9902344,0.206650958,0.196811929,0.215598881
531.0119629,0.20457834,0.194823057,0.213434011
529.9957886,0.202334255,0.192735717,0.211343005
529.0170898,0.201360509,0.191567734,0.20964022
528.0004883,0.200266987,0.190358639,0.208441258
526.9837036,0.198921546,0.189104751,0.207198203
526.0043335,0.197849289,0.188112363,0.205722183
524.9870605,0.19708249,0.187334165,0.204978094
524.0072632,0.196416751,0.186598957,0.204134271
522.989502,0.195856288,0.186032146,0.203583792
522.0092773,0.195516333,0.185694471,0.203135774
520.9910889,0.195146322,0.185598776,0.202903763
520.010437,0.195129976,0.185561359,0.202694118
518.9918213,0.195309699,0.185722545,0.202935234
518.0106812,0.195602462,0.186012924,0.203175366
516.9915771,0.196195334,0.186395973,0.203754053
516.0100708,0.196614951,0.187054277,0.204297662
514.9905396,0.197387785,0.188007027,0.205250204
514.0085449,0.198649615,0.189042896,0.206330374
512.9886475,0.199574783,0.190204814,0.207472801
512.0063477,0.201212898,0.191841036,0.209165379
510.9858704,0.202858493,0.193687186,0.210902855
510.0030212,0.204915389,0.19562529,0.21295704
508.9822083,0.207156539,0.197978884,0.215157643
507.9989929,0.209415779,0.200209349,0.217592984
507.0155334,0.212235898,0.203127757,0.220648721
505.9940186,0.215385452,0.206401825,0.223899037
505.0101624,0.218393669,0.209615007,0.227202326
503.9882202,0.221628755,0.212713853,0.230545774
503.0039368,0.225401878,0.216541365,0.234608904
501.9815674,0.22915867,0.22060509,0.238624796
500.9968567,0.233593851,0.225021616,0.243318886
500.0119324,0.238122001,0.229442149,0.248243406
498.9889221,0.242465943,0.234028682,0.252819747
498.0036316,0.246978194,0.238525435,0.25754419
497.018158,0.252193034,0.243846715,0.263237059
495.9944763,0.257489741,0.249276042,0.269011319
495.0085449,0.263420701,0.25516808,0.275169462
493.9844055,0.268987656,0.260955423,0.281212866
492.9981079,0.274787545,0.266998947,0.287446439
492.0115662,0.280355632,0.272348672,0.293324381
490.9868469,0.286662817,0.278618693,0.299819559
489.9999084,0.293634325,0.285951376,0.307401151
489.0127869,0.299984694,0.292376638,0.314243615
487.9874573,0.306720465,0.299028248,0.321276188
486.9998779,0.313388199,0.305688202,0.328495622
486.012085,0.321051389,0.31381914,0.336811841
484.9861145,0.328629464,0.321600825,0.344913214
483.9979858,0.334961414,0.327497512,0.351412118
483.0095825,0.343009412,0.33541888,0.359820187
481.9830627,0.351253182,0.343896329,0.368524969
480.9943237,0.3594037,0.352128089,0.377460182
480.0053101,0.367907137,0.360923261,0.386590511
479.0162048,0.375611335,0.368560314,0.394995123
477.9887695,0.384318143,0.377548635,0.404297173
476.9992371,0.392859787,0.385953993,0.413214922
476.009552,0.401226193,0.394634485,0.422248811
474.9815063,0.410016,0.403430581,0.431449652
473.9913635,0.418489009,0.411820501,0.440504789
473.0010376,0.427055866,0.420758784,0.449901193
472.0104675,0.435974807,0.429622978,0.459300429
470.9816589,0.445596069,0.439159483,0.469611168
469.9907532,0.45391503,0.447710812,0.478555709
468.9996338,0.462489218,0.456613898,0.487819791
468.0083923,0.47150299,0.465373367,0.497228771
467.0169067,0.480295748,0.474345177,0.506455183
465.9870605,0.489641577,0.483824611,0.516529441
464.9952087,0.497622907,0.49188,0.524992883
464.0031738,0.505889833,0.5002774,0.533560693
463.0108948,0.514556468,0.50891912,0.543300211
462.0184937,0.522791922,0.517247617,0.552070022
460.9876709,0.53199327,0.526382327,0.561491609
459.9948425,0.538926184,0.533270478,0.569086552
459.0018311,0.547020614,0.541101039,0.577168107
458.0086365,0.555138886,0.549813449,0.586344421
457.0151672,0.562862694,0.557154656,0.594157994
455.9834595,0.57111001,0.565735757,0.603328228
454.9897156,0.578267813,0.572974682,0.610924482
453.995697,0.585763872,0.580097854,0.618620992
453.0016174,0.59271133,0.586969554,0.626000643
452.0073242,0.599229515,0.593800008,0.632746697
451.0127869,0.605869651,0.600548744,0.640047669
450.0181274,0.612056434,0.606475234,0.646359265
