# Supplementary material for: Cellular Growth Arrest and Persistence from Enzyme Saturation
Source: PLoS Comput Biol. 2016 Mar 24;12(3):e1004825. doi: 10.1371/journal.pcbi.1004825 (PMC4820279; doi:10.1371/journal.pcbi.1004825)
Supplement: S3 Data — (GZ) [file pcbi.1004825.s018.gz › Rayetal_datafiles/persister_data/ptc0.5.txt]

0.	650000.	920000.	910000.
0.5	380000.	320000.	340000.
1.	340000.	340000.	370000.
1.5	180000.	130000.	90000.
2.	96000.	76000.	136000.
3.	1900.	1300.	800.
4.	890.	770.	830.
5.	240.	330.	200.
7.	140.	150.	170.
20.	1.	3.	4.
23.	1.	1.	2.
27.	2.	2.	1.
45.	0.	0.	2.
