# Supplementary material for: Cellular Growth Arrest and Persistence from Enzyme Saturation
Source: PLoS Comput Biol. 2016 Mar 24;12(3):e1004825. doi: 10.1371/journal.pcbi.1004825 (PMC4820279; doi:10.1371/journal.pcbi.1004825)
Supplement: S3 Data — (GZ) [file pcbi.1004825.s018.gz › Rayetal_datafiles/persister_data/ptc1.5_MG1655.txt]

0.	2.7e6	3.5e6	4.1e6
0.5	4.3e6	3.6e6	3.2e6
1.	2.4e6	1.6e6	1.1e6
1.5	480000.	480000.	480000.
2.	80000.	70000.	70000.
3.	11000.	7400.	6400.
4.	2600.	3100.	3300.
5.	1600.	1900.	3500.
7.5	1300.	900.	900.
28.5	13.	11.	10.
31.	8.	5.	11.
34.	6.	8.	6.
47.	4.	1.	0.
